# Supplementary material for: Isolation and biogeography of the oligotrophic ocean diazotroph, Crocosphaera waterburyi nov. sp
Source: ISME J. 2024 Oct 23;18(1):wrae217. doi: 10.1093/ismejo/wrae217 (PMC11630315; doi:10.1093/ismejo/wrae217)
Supplement: supplemental_tables_111624_wrae217 [file supplemental_tables_111624_wrae217.xlsx]

## Sheet: S1
STRAIN	GC	GC STD	GENOME SIZE	AMB. BASES	SCAFFOLDS	# CONTIGS	LONGEST SCAFFOLD	LONGEST CONTIG	N50 SCAFFOLDS	N50 CONTIGS	MEAN SCAFFOLD LENGTH	MEAN CONTIG LENGTH	CODING DENSITY	TRANSLATION TABLE	# PRED. GENES
ALANI8	0.380723	0.0262779	5476860	900	499	508	69427	69427	16787	16538	10975.7	10779.4	0.847552	11	5081
ATCC 51142	0.379419	0.0158322	5460377	0	6	6	4934271	4934271	4934271	4934271	910063	910063	0.858941	11	5091
BG0011	0.382176	0.0283171	5603048	0	227	227	133554	133554	40896	40896	24683	24683	0.858092	11	5612
CCY0110	0.366935	0.0252735	5880532	0	163	163	246579	246579	81955	81955	36076.9	36076.9	0.856153	11	5700
WH0003	0.376814	0.032182	5890504	40	1126	1126	46275	46275	10945	10945	5231.35	5231.32	0.853093	11	6279
WH0005	0.376623	0.0330917	5961117	21	1266	1266	41210	41210	9619	9619	4708.62	4708.61	0.847968	11	6567
WH0401	0.376572	0.032017	4549724	28	918	918	32299	32299	9196	9196	4956.13	4956.1	0.836922	11	5201
WH0402	0.376922	0.0324976	5880358	38	1343	1343	45802	45802	9214	9214	4378.52	4378.5	0.841353	11	6860
WH8501	0.371116	0.023703	6238156	204	323	325	720107	720107	32719	32719	19313.2	19193.7	0.819702	11	6794
WH8502	0.376316	0.0301289	4683052	10	869	869	37253	37253	9372	9372	5389.01	5389	0.834337	11	5254
S1. The genome statistics generated using CheckM (Parks et al 2015) are shown for all organisms in genus Crocosphaera.

## Sheet: S2
S5. Genes shared between various groups from the pangenome analysis are shown. These genes were annotated and differentiated using the Pangenome workflow in Anvi'o v7.1 (Eren et al. 2021).
unique_id	gene_cluster_id	bin_name	genome_name	gene_callers_id	num_genomes_gene_cluster_has_hits	num_genes_in_gene_cluster	max_num_paralogs	SCG	functional_homogeneity_index	geometric_homogeneity_index	combined_homogeneity_index	KEGG_Module_ACC	KEGG_Module	COG20_PATHWAY_ACC	COG20_PATHWAY	KOfam_ACC	KOfam	KEGG_Class_ACC	KEGG_Class	COG20_FUNCTION_ACC	COG20_FUNCTION	COG20_CATEGORY_ACC	COG20_CATEGORY	Pfam_ACC	Pfam	aa_sequence
1	GC_00000001		CCY0110	376	9	354	312	0	0.943373	0.626766	0.753149					K07481	transposase, IS5 family			COG3039	Transposase and inactivated derivatives, IS5 family (IS5)	X	Mobilome: prophages, transposons	PF13586.9	Transposase DDE domain	-M--YRKEEQPSPAPENFELPFEGKLSPSNRWVIMAELIPWDDFEEEYAKLFSAEKGAPAKPFRMALGILIIKEKLGTSDRETIEQIRENPYLQYFIGLNCYQQEPPVEASMLVHFRKRIDVDLVNKINKEIVKKEKEKLDKEIKKKDLP-QEKGKKLKNRGKLILDATCAPADIKYPTDLGILNQARIETERIIDNLYKALRGKLRKKPRISRHIARKEYLKVAKKGKVSYQERRKAIEKQLKYVKNNLGHIED
2	GC_00000001		CCY0110	4235	9	354	312	0	0.943373	0.626766	0.753149					K07481	transposase, IS5 family			COG3039	Transposase and inactivated derivatives, IS5 family (IS5)	X	Mobilome: prophages, transposons	PF13586.9	Transposase DDE domain	-M--YRKEEQPSPAPENFELPFEGKLSPSNRWVIMAELIPWDDFEEEYAKLFSAEKGAPAKPFRMALGILIIKEKLGTSDRETIEQIRENPYLQYFIGLNCYQQEPPVEASMLVHFRKRIDVDLVNKINKEIVKKEKEKLDKEIKKKDLP-QEKGKKLKNRGKLILDATCAPADIKYPTDLGILNQARIETERIIDNLYKALRGKLRKKPRISRHIARKEYLKVAKKGKVSYQERRKAIEKQLKYVKNNLGHIED
3	GC_00000001		CCY0110	4735	9	354	312	0	0.943373	0.626766	0.753149					K07481	transposase, IS5 family			COG3039	Transposase and inactivated derivatives, IS5 family (IS5)	X	Mobilome: prophages, transposons	PF13586.9	Transposase DDE domain	-M--YRKEEQPSPAPENFELPFEGKLSPSNRWVIMAELIPWDDFEEEYAKLFSAEKGAPAKPFRMALGILIIKEKLGTSDRETIEQIRENPYLQYFIGLNCYQQEPPVEASMLVHFRKRIDVDLVNKINKEIVKKEKEKLDKEIKKKDLP-QEKGKKLKNRGKLILDATCAPADIKYPTDLGILNQARIETERIIDNLYKALRGKLRKKPRISRHIARKEYLKVAKKGKVSYQERRKAIEKQLKYVKNNLGHIED
4	GC_00000001		CCY0110	4326	9	354	312	0	0.943373	0.626766	0.753149					K07481	transposase, IS5 family			COG3039	Transposase and inactivated derivatives, IS5 family (IS5)	X	Mobilome: prophages, transposons	PF13586.9	Transposase DDE domain	-M--YRKEEQPSPAPENFELPFEGKLSPSNRWVIMAELIPWDDFEEEYAKLFSAEKGAPAKPFRMALGILIIKEKLGTSDRETIEQIRENPYLQYFIGLNCYQQEPPVEASMLVHFRKRIDVDLVNKINKEIVKKEKEKLDKEIKKKDLP-QEKGKKLKNRGKLILDETCAPADIKYPTDLGILNQARIETERIIDNLYKALRGKLRKKPRISRHIARKEYLKVAKKGKVSYQERRKAIEKQLKYVKNNLGHIED
5	GC_00000001		CCY0110	778	9	354	312	0	0.943373	0.626766	0.753149					K07481	transposase, IS5 family			COG3039	Transposase and inactivated derivatives, IS5 family (IS5)	X	Mobilome: prophages, transposons	PF13586.9	Transposase DDE domain	-----------------------------------------MILKKKYAKLFSAEKGAPAKPFRMALGILIIKEKLGTSDRETIEQIRENPYLQYFIGLNCYQQEPPVEASMLVHFRKRIDVDLVNKINKEIVKKEKEKLDKEIKKKDLP-QEKGKKLKNRGKLILDATCAPADIKYPTDLGILNQARIETERIIDNLYKALRGKLRKKPRISRHIARKEYLKVAKKGKVSYQERRKAIEKQLKYVKNNLGHIED
6	GC_00000001		CCY0110	1783	9	354	312	0	0.943373	0.626766	0.753149					K07481	transposase, IS5 family			COG3039	Transposase and inactivated derivatives, IS5 family (IS5)	X	Mobilome: prophages, transposons	PF13586.9	Transposase DDE domain	-M--YRKKQHSPITPEKFELLPGTKLSLENRWVIMAELIPWDEFEEEYAKQFKIEKGAPAKPFRMALGALIIKEQLGISDRETVEQIRENPYLQYFIGLEAYTFEAPFEASMMVHFRQRINVEMVNKINEEMVKTGREKTEQKEEKSSSDSEEIGER-ENKGKLILDATCAPGDIKYPTDLEILNQGRKATEQIIDSLYKSIKRRLKKKPRTYRNIARIEYLRIAKKRRSTKKEGREAIRKQLKYIKKNLVSIEK
7	GC_00000001		CCY0110	3395	9	354	312	0	0.943373	0.626766	0.753149					K07481	transposase, IS5 family			COG3039	Transposase and inactivated derivatives, IS5 family (IS5)	X	Mobilome: prophages, transposons	PF13586.9	Transposase DDE domain	-M--YRKKQHSPITPEKFELLPGTKLSLENRWVIMAELIPWDEFEEEYAKQFKIEKGAPAKPFRMALGALIIKEQLGISDRETVEQIRENPYLQYFIGLEAYTFEAPFEASMMVHFRQRINVEMVNKINEEMVKTGREKTEQKEEKSSSDSEEIGER-ENKGKLILDATCAPGDIKYPTDLEILNQGRKATEQIIDSLYKSIKRRLKKKPRTYRNIARIEYLRIAKKRRSTKKEGREAIRKQLKYIKKNLVSIEK
8	GC_00000001		CCY0110	5009	9	354	312	0	0.943373	0.626766	0.753149					K07481	transposase, IS5 family			COG3039	Transposase and inactivated derivatives, IS5 family (IS5)	X	Mobilome: prophages, transposons	PF13586.9	Transposase DDE domain	-M--YRKKQHSPITPEKFELLPGTKLSLENRWVIMAELIPWDEFEEEYAKQFKIEKGAPAKPFRMALGALIIKEQLGISDRETVEQIRENPYLQYFIGLEAYTFEAPFEASMMVHFRQRINVEMVNKINEEMVKTGREKTEQKEEKSSSDSEEIGER-ENKGKLILDATCAPGDIKYPTDLEILNQGRKATEQIIDSLYKSIKRRLKKKPRTYRNIARIEYLRIAKKRRSTKKEGREAIRKQLKYIKKNLVSIEK
9	GC_00000001		CCY0110	4364	9	354	312	0	0.943373	0.626766	0.753149					K07481	transposase, IS5 family							PF05598.14	Transposase domain (DUF772)	-M--YRKEEQPSPAPENFELPFEGKLSPSNRWVIMAELIPWDDFEEEYAKLFSAEKGAPAKPFRMALGILIIKEKLGTSDRETIEQIRENPYLQYFIGLNCYQQEPPVEASMLVHFRKRIDVDLVNKINKEIVKKEKEKLDKEIKKKDLP-QEKGKKLKNRGKLILDATCAPADIKYPTDLGILNQARIETERIIDNLYKALRGKLRKKPRISRHIARKEYLKVAKKGKVSYQERRKAIEKQLKYVKNNLGHIED
10	GC_00000001		CCY0110	4363	9	354	312	0	0.943373	0.626766	0.753149					K07481	transposase, IS5 family			COG3039	Transposase and inactivated derivatives, IS5 family (IS5)	X	Mobilome: prophages, transposons	PF13586.9	Transposase DDE domain	-M-------------------------------------------------------------------------------------------------------------------------------------------------------------------------------------------------------------------------------------------------------------
11	GC_00000001		CCY0110	5269	9	354	312	0	0.943373	0.626766	0.753149					K07481	transposase, IS5 family			COG3039	Transposase and inactivated derivatives, IS5 family (IS5)	X	Mobilome: prophages, transposons	PF13586.9	Transposase DDE domain	-M-------------------------------------------------------------------------------------------------------------------------------------------------------------------------------------------------------------------------------------------------------------
12	GC_00000001		CCY0110	5270	9	354	312	0	0.943373	0.626766	0.753149					K07481	transposase, IS5 family							PF05598.14	Transposase domain (DUF772)	-M--YRKEEQPSPAPENFELPFEGKLSPSNRWVIMAELIPWDDFEEEYAKLFSAEKGAPAKPFRMALGILIIKEKLGTSDRETIEQIRENPYLQYFIGLNCYQQEPPVEASMLVHFRKRIDVDLVNKINKEIVKKEKEKLDKEIKKKDLP-QEKGKKLRNRGKLILDATCAPADIKYPTDLGILNQARIETERIIDNLYKALRGKLRKKPRISRHIARKEYLKVAKKEKF-------------------------
13	GC_00000001		WH0003	2403	9	354	312	0	0.943373	0.626766	0.753149					K07481	transposase, IS5 family							PF05598.14	Transposase domain (DUF772)	-M---------------------------------------------------------------ALGALIIKEQLGISDRETVEQIKENPYLQYFIGLETYTFEAPFEASMMVHFRQRITVGLVNQINEEMVKRGREKTEQKEEKSSSDPEEIGER-ENKGKLILDATCAPGDIKYPTDLEIVNQGRKATEQIIDTLYESIKVKLKKKPRTYRNIARKEYLRIAKTRRSTKKDAREAIGKQLKYIERNLVSIEK
14	GC_00000001		WH0003	2405	9	354	312	0	0.943373	0.626766	0.753149															-M-------------------------------------------------------------------------------------------------------------------------------------------------------------------------------------------------------------------------------------------------------------
15	GC_00000001		WH0003	2404	9	354	312	0	0.943373	0.626766	0.753149															-M--YCKKLRSPITPENFELLPGTKLSSENRWVIMAELIPWEEFEEEYAKQF--------------------------------------------------------------------------------------KNGKKVRLPNHL---------------------------------------------------------------------------------------------------------
16	GC_00000001		WH0005	2885	9	354	312	0	0.943373	0.626766	0.753149															-M--YRKEEQPLPPPEKFELPFEGKLSPNNRWVIMAELIPWDDFEEEYAKLFSAEKGAPAKLFRMALGTLIIKEKLGTSDRETL---------------------------------------------------------------------------------------------------------------------------------------------------------------------------
17	GC_00000001		WH0005	1865	9	354	312	0	0.943373	0.626766	0.753149															-M--------------------------------------------------------------------------------------------------------------LVHFRKRIDGELINKINKKIVKREIDKSDKEVKKKDCL-QEKGEKIKNKGKLILDATCAPADIKYPTDLGILNQARIETERIIDNLYKPLRVKLRKKPRTSRKIARKEYLKVAKKRKVSYQERRKAIGKQLKYLKKI------
18	GC_00000001		WH0005	1864	9	354	312	0	0.943373	0.626766	0.753149															-M-------------------------------------------------------------------------------------------------------------------------------------------------------------------------------------------------------------------------------------------------------------
19	GC_00000001		WH0005	2715	9	354	312	0	0.943373	0.626766	0.753149															---------------------------------------------------------------------------------------------------------------------------------------------------------------------------------------------------------------------------------------------------------------
20	GC_00000001		WH0401	2232	9	354	312	0	0.943373	0.626766	0.753149					K07481	transposase, IS5 family							PF05598.14	Transposase domain (DUF772)	-M--YRKEEQPLPPPEKFELPFEGKLSPNNRWVIMAELIPWDDFEEEYAKLFSAEKGAPAKLFRMALGTLIIKEKLGTSDRETIEQIRENPYLQYFIGLNCYQQEPPLESSMLVHFRKRIDGELINKVNKK----------------------------------------------------------------------------------------------------------------------------
21	GC_00000001		WH0401	2366	9	354	312	0	0.943373	0.626766	0.753149					K07481	transposase, IS5 family							PF05598.14	Transposase domain (DUF772)	-M--YRKEEQPLPPPEKFELPFEGKLSPNNRWGIMAELIPWDDFEEEYAKLFSAEKGAPAKLFRMALGTLIIKEKLGTSDRETIEQIRENPYLQYFIGLNCYQQEPPLESSMLV---------------------------------------------------------------------------------------------------------------------------------------------
22	GC_00000001		WH0401	5053	9	354	312	0	0.943373	0.626766	0.753149					K07481	transposase, IS5 family							PF05598.14	Transposase domain (DUF772)	-M---------------------------------AELIPWDDFEEEYAKLFSAEKGAPAKLFRMALGTLIIKEKLGTSDRETIEQIRENPYLQYFIGLNCYQQ-------------------------------------------------------------------------------------------------------------------------------------------------------
23	GC_00000001		WH0401	3262	9	354	312	0	0.943373	0.626766	0.753149													PF13586.9	Transposase DDE domain	-R-------------------------------------------------------------------------------------------------------------------------------------------------------------------------------------------------------------------------------------------------------------
24	GC_00000001		WH0401	1672	9	354	312	0	0.943373	0.626766	0.753149															---------------------------------------------------------------------------------------------------------------------------------------------------------------------------------------------------------------------------------------------------------------
25	GC_00000001		WH0402	4228	9	354	312	0	0.943373	0.626766	0.753149					K07481	transposase, IS5 family							PF13586.9	Transposase DDE domain	-M--YRKEEQPSPPPENFQLPFEGKLSPNNRWVIMAELIPWDDFEEEYAKLFSPEKGAPAKPFRMALGTLIIKEKLGTSDRETIQQISENPYLQYFIGLTCYQQEPPVEASMLVHFRKRISIELVNQINQEIVKREKDNTEVNTKKKDLV-PEKNEKTKNKGKLILDATCAPADIKYPTDLGILNQARIKTERIIDNLYKALRGKLTKKPRTSRNIARKEYLKVAKKRKVSYQERRKAIEKQLKYIKKNLGHIEA
26	GC_00000001		WH0402	2813	9	354	312	0	0.943373	0.626766	0.753149													PF13586.9	Transposase DDE domain	---------------------------------------------------------------------------------------------------------------------------------------------------------------------------------------------------------------------------------------------------------------
27	GC_00000001		WH0402	1549	9	354	312	0	0.943373	0.626766	0.753149															-M-------------------------------------------------------------------------------------------------------------------------------------------------------------------------------------------------------------------------------------------------------------
28	GC_00000001		WH8501	400	9	354	312	0	0.943373	0.626766	0.753149					K07481	transposase, IS5 family							PF05598.14	Transposase domain (DUF772)	-M--YRKEEQPLPPPEKFELPFEGKLSPNNRWVIMAELIPWDDFEEEYAKLFSAEKGAPAKLFRMALGTLIIKEKLGTSDRETIEQIRENPYLQYFIGLNCYQQEPPLESSMLVHFRKRIDGELINKINKKIVKREIDKSDKEVKKKDCL-Q-------------------------------------------------------------------------------------------------------
29	GC_00000001		WH8501	1585	9	354	312	0	0.943373	0.626766	0.753149					K07481	transposase, IS5 family							PF05598.14	Transposase domain (DUF772)	-M--YRKEEQPLPPPEKFELPFEGKLSPNNRWVIMAELIPWDDFEEEYAKLFSAEKGAPAKLFRMALGTLIIKEKLGTSDRETIEQIRENPYLQYFIGLNCYQQEPPLESSMLVHFRKRIDGELINKINKKIVKREIDKSDKEVKKKDCL-Q-------------------------------------------------------------------------------------------------------
30	GC_00000001		WH8501	2066	9	354	312	0	0.943373	0.626766	0.753149					K07481	transposase, IS5 family							PF05598.14	Transposase domain (DUF772)	-M--YRKEEQPLPPPEKFELPFEGKLSPNNRWVIMAELIPWDDFEEEYAKLFSAEKGAPAKLFRMALGTLIIKEKLGTSDRETIEQIRENPYLQYFIGLNCYQQEPPLESSMLVHFRKRIDGELINKINKKIVKREIDKSDKEVKKKDCL-Q-------------------------------------------------------------------------------------------------------
31	GC_00000001		WH8501	2147	9	354	312	0	0.943373	0.626766	0.753149					K07481	transposase, IS5 family							PF05598.14	Transposase domain (DUF772)	-M--YRKEEQPLPPPEKFELPFEGKLSPNNRWVIMAELIPWDDFEEEYAKLFSAEKGAPAKLFRMALGTLIIKEKLGTSDRETIEQIRENPYLQYFIGLNCYQQEPPLESSMLVHFRKRIDGELINKINKKIVKREIDKSDKEVKKKDCL-Q-------------------------------------------------------------------------------------------------------
32	GC_00000001		WH8501	2291	9	354	312	0	0.943373	0.626766	0.753149					K07481	transposase, IS5 family							PF05598.14	Transposase domain (DUF772)	-M--YRKEEQPLPPPEKFELPFEGKLSPNNRWVIMAELIPWDDFEEEYAKLFSAEKGAPAKLFRMALGTLIIKEKLGTSDRETIEQIRENPYLQYFIGLNCYQQEPPLESSMLVHFRKRIDGELINKINKKIVKREIDKSDKEVKKKDCL-Q-------------------------------------------------------------------------------------------------------
33	GC_00000001		WH8501	2442	9	354	312	0	0.943373	0.626766	0.753149					K07481	transposase, IS5 family							PF05598.14	Transposase domain (DUF772)	-M--YRKEEQPLPPPEKFELPFEGKLSPNNRWVIMAELIPWDDFEEEYAKLFSAEKGAPAKLFRMALGTLIIKEKLGTSDRETIEQIRENPYLQYFIGLNCYQQEPPLESSMLVHFRKRIDGELINKINKKIVKREIDKSDKEVKKKDCL-Q-------------------------------------------------------------------------------------------------------
34	GC_00000001		WH8501	2527	9	354	312	0	0.943373	0.626766	0.753149					K07481	transposase, IS5 family							PF05598.14	Transposase domain (DUF772)	-M--YRKEEQPLPPPEKFELPFEGKLSPNNRWVIMAELIPWDDFEEEYAKLFSAEKGAPAKLFRMALGTLIIKEKLGTSDRETIEQIRENPYLQYFIGLNCYQQEPPLESSMLVHFRKRIDGELINKINKKIVKREIDKSDKEVKKKDCL-Q-------------------------------------------------------------------------------------------------------
35	GC_00000001		WH8501	3253	9	354	312	0	0.943373	0.626766	0.753149					K07481	transposase, IS5 family							PF05598.14	Transposase domain (DUF772)	-M--YRKEEQPLPPPEKFELPFEGKLSPNNRWVIMAELIPWDDFEEEYAKLFSAEKGAPAKLFRMALGTLIIKEKLGTSDRETIEQIRENPYLQYFIGLNCYQQEPPLESSMLVHFRKRIDGELINKINKKIVKREIDKSDKEVKKKDCL-Q-------------------------------------------------------------------------------------------------------
36	GC_00000001		WH8501	3883	9	354	312	0	0.943373	0.626766	0.753149					K07481	transposase, IS5 family							PF05598.14	Transposase domain (DUF772)	-M--YRKEEQPLPPPEKFELPFEGKLSPNNRWVIMAELIPWDDFEEEYAKLFSAEKGAPAKLFRMALGTLIIKEKLGTSDRETIEQIRENPYLQYFIGLNCYQQEPPLESSMLVHFRKRIDGELINKINKKIVKREIDKSDKEVKKKDCL-Q-------------------------------------------------------------------------------------------------------
37	GC_00000001		WH8501	4393	9	354	312	0	0.943373	0.626766	0.753149					K07481	transposase, IS5 family							PF05598.14	Transposase domain (DUF772)	-M--YRKEEQPLPPPEKFELPFEGKLSPNNRWVIMAELIPWDDFEEEYAKLFSAEKGAPAKLFRMALGTLIIKEKLGTSDRETIEQIRENPYLQYFIGLNCYQQEPPLESSMLVHFRKRIDGELINKINKKIVKREIDKSDKEVKKKDCL-Q-------------------------------------------------------------------------------------------------------
38	GC_00000001		WH8501	5360	9	354	312	0	0.943373	0.626766	0.753149					K07481	transposase, IS5 family							PF05598.14	Transposase domain (DUF772)	-M--YRKEEQPLPPPEKFELPFEGKLSPNNRWVIMAELIPWDDFEEEYAKLFSAEKGAPAKLFRMALGTLIIKEKLGTSDRETIEQIRENPYLQYFIGLNCYQQEPPLESSMLVHFRKRIDGELINKINKKIVKREIDKSDKEVKKKDCL-Q-------------------------------------------------------------------------------------------------------
39	GC_00000001		WH8501	5578	9	354	312	0	0.943373	0.626766	0.753149					K07481	transposase, IS5 family							PF05598.14	Transposase domain (DUF772)	-M--YRKEEQPLPPPEKFELPFEGKLSPNNRWVIMAELIPWDDFEEEYAKLFSAEKGAPAKLFRMALGTLIIKEKLGTSDRETIEQIRENPYLQYFIGLNCYQQEPPLESSMLVHFRKRIDGELINKINKKIVKREIDKSDKEVKKKDCL-Q-------------------------------------------------------------------------------------------------------
40	GC_00000001		WH8501	5936	9	354	312	0	0.943373	0.626766	0.753149					K07481	transposase, IS5 family							PF05598.14	Transposase domain (DUF772)	-M--YRKEEQPLPPPEKFELPFEGKLSPNNRWVIMAELIPWDDFEEEYAKLFSAEKGAPAKLFRMALGTLIIKEKLGTSDRETIEQIRENPYLQYFIGLNCYQQEPPLESSMLVHFRKRIDGELINKINKKIVKREIDKSDKEVKKKDCL-Q-------------------------------------------------------------------------------------------------------
41	GC_00000001		WH8501	6639	9	354	312	0	0.943373	0.626766	0.753149					K07481	transposase, IS5 family							PF05598.14	Transposase domain (DUF772)	-M--YRKEEQPLPPPEKFELPFEGKLSPNNRWVIMAELIPWDDFEEEYAKLFSAEKGAPAKLFRMALGTLIIKEKLGTSDRETIEQIRENPYLQYFIGLNCYQQEPPLESSMLVHFRKRIDGELINKINKKIVKREIDKSDKEVKKKDCL-Q-------------------------------------------------------------------------------------------------------
42	GC_00000001		WH8501	5211	9	354	312	0	0.943373	0.626766	0.753149					K07481	transposase, IS5 family							PF05598.14	Transposase domain (DUF772)	-M--YRKEEQPLPPPEKFELPFEGKLSPNNRWVIMAELIPWDDFEEEYAKLFSAEKGAPAKLFRMALGTLIIKEKLGTSDRETIEQIRENPYLQYFIGLNCYQQEPPLESSMLVHFRKRIDGELINKINKKIVKREIDKSDKEVKKKDCL-QEKGEKSRELLEKLLERNT-------------------------------------------------------------------------------------
43	GC_00000001		WH8501	6369	9	354	312	0	0.943373	0.626766	0.753149					K07481	transposase, IS5 family							PF05598.14	Transposase domain (DUF772)	-M--YRKEEQPLPPPEKFELPFEGKLSPNNRWVIMAELIPWDDFEEEYAKLFSAEKGAPAKLFRMALGTLIIKEKLGTSDRETIEQIRENPYLQYFIGLNCYQQEPPLESSMLVHFRKRIDGELINKINKKIVKREIDKSDKEVKKKDCL-QEKGEKSRELLEKLLERNT-------------------------------------------------------------------------------------
44	GC_00000001		WH8501	1714	9	354	312	0	0.943373	0.626766	0.753149					K07481	transposase, IS5 family							PF05598.14	Transposase domain (DUF772)	-M--YRKEEQPLPPPEKFELPFEGKLSPNNRWVIMAELIPWDDFEEEYAKLFSAEKGAPAKLFRMALGTLIIKEKLGTSDRETIEQIRENPYLQYFIGLNCYQQEPPLESSMLVHFRKRIDGELINKINKKIVKREIDKSDKEVKKKDCL-QEKGEKIKNKGKLILGTELDSIXXXXVLPFS-------------------------------------------------------------------------
45	GC_00000001		WH8501	5676	9	354	312	0	0.943373	0.626766	0.753149					K07481	transposase, IS5 family							PF13586.9	Transposase DDE domain	-M--YRKEEQPLPPPEKFELPFEGKLSPNNRWVIMAELIPWDDFEEEYAKLFSAEKGAPAKLFRMALGTLIIKEKLGTSDRETIEQIRENPYLQYFIGLNCYQQEPPLESSMLVHFRKRIDGELINKINKKIVKREIDKSDKEVKKKDCL-QEKGEKIKNKGKLILDATCAPAEIKYPTDLGILNQARIETERIIDNLYKPLRVKLRKKPRTSRKIARKEYLKVAKKRKVSYQERRKAIGKQLKYLKKNLGNIED
46	GC_00000001		WH8501	6055	9	354	312	0	0.943373	0.626766	0.753149					K07481	transposase, IS5 family							PF05598.14	Transposase domain (DUF772)	-M--YRKEEQPLPPPEKFELPFEGKLSPNNRWVIMAELIPWDDFEEEYAKLFSAEKGAPAKLFRMALGTLIIKEKLGTSDRETIEQIRENPYLQYFIGLNCYQQEPPLESSMLVHFRKRIDGELINKINKKIVKREIDKSDKEVKKKDCL-QE------------------------------------------------------------------------------------------------------
47	GC_00000001		WH8501	2206	9	354	312	0	0.943373	0.626766	0.753149					K07481	transposase, IS5 family							PF05598.14	Transposase domain (DUF772)	-M--YRKEEQPLPPPEKFELPFEGKLSPNNRWVIMAELIPWDDFEEEYAKLFSAEKGAPAKLFRMALGTLIIKEKLGTSDRETIEQIRENPYLQYFIGLNCYQQEPPLESSMLVHFRKRIDGELINKINKKIVKREIDKSDKEVKKKDCL-QEKGGKIKNKGKLILDATCAPADIKYPTDLGILNQARIETERIIDNLYKPLRVKLRKKPRTSRKIARKEYLKVAKKRKVSYQERRKAIGKQLKYLKKNLGNIED
48	GC_00000001		WH8501	3047	9	354	312	0	0.943373	0.626766	0.753149					K07481	transposase, IS5 family							PF05598.14	Transposase domain (DUF772)	-M--YRKEEQPLPPPEKFELPFEGKLSPNNRWVIMAELIPWDDFEEEYAKLFSAEKGAPAKLFRMALGTLIIKEKLGTSDRETIEQIRENPYLQYFIGLNCYQQEPPLESSMLVHFRKRIDGELINKINKKIVKREIDKSDKEVKKKDCL-QEKGEKIKNKGKLIL-----------------------------------------------------------------------------------------
49	GC_00000001		WH8501	5451	9	354	312	0	0.943373	0.626766	0.753149					K07481	transposase, IS5 family							PF05598.14	Transposase domain (DUF772)	-M--YRKEEQPLPPPEKFELPFEGKLSPNNRWVIMAELIPWDDFEEEYAKLFSAEKGAPAKLFRMALGTLIIKEKLGTSDRETIEQIRENPYLEYFIGLNCYQQEPPLESSMLVHFRKRIDGELINKINKKIVKREIDKSDKEVKKKDCL-Q-------------------------------------------------------------------------------------------------------
50	GC_00000001		WH8501	2271	9	354	312	0	0.943373	0.626766	0.753149					K07481	transposase, IS5 family							PF05598.14	Transposase domain (DUF772)	-M--YRKEEQPLPPPEKFELPFEGKLSPNNRWVIMAELIPWDDFEEEYAKLFSAEKGAPAKLFRMALGTLIIKEKLGTSDRETIEQIRENPYLQYFIGLNCYQQEPPLESSMLVHFRKRIDGELINKINKKIVKREIDKNDKEVKKKDCL-QEKGEKIKNKGKLILDATCAPADIKYPTDLGILNQARIETERIIDNLYQPLRVKLRKKPRTSRIIARKEYLKVAKKRKVSYQERRKAIGKQLKYLKKNLGNIED
51	GC_00000001		WH8501	2802	9	354	312	0	0.943373	0.626766	0.753149					K07481	transposase, IS5 family							PF05598.14	Transposase domain (DUF772)	-M--YRKEEQPLPPPEKFELPFEGKLSPNNRWVIMAELIPWDDFEEEYAKLFSAEKGAPAKLFRMALGTLIIKEKLGTSDRKTIEQIRENPYLQYFIGLNCYQQEPPLESSMLVHFRKRIDGELINKINKKIVKREIDKSDKEVKKKDCL-Q-------------------------------------------------------------------------------------------------------
52	GC_00000001		WH8501	4159	9	354	312	0	0.943373	0.626766	0.753149					K07481	transposase, IS5 family							PF05598.14	Transposase domain (DUF772)	-M--YRKEEQPLPPPEKFELPFEGKLSPNNRWVIMAELIPWDDFEEEYAKLFSAEKGAPAKLFRMALGTLIIKEKLGTSDRETIEKIRENPYLQYFIGLNCYQQEPPLESSMLVHFRKRIDGELINKINKKIVKREIDKSDKEVKKKDCL-Q-------------------------------------------------------------------------------------------------------
53	GC_00000001		WH8501	3429	9	354	312	0	0.943373	0.626766	0.753149					K07481	transposase, IS5 family							PF05598.14	Transposase domain (DUF772)	-M--YRKEEQPLPPPEKFELPFEGKLSPNNRWVIMAELIPWDDFEEEYAKLFSAEKGAPAKLFRMALGTLIIKEKLGTSDRETIEQIRENPYLQYFIGLNCYQQEPPLESSMLVHFRKRIDGELINKIDKKIVKREIDKSDKEVKKKDCL-Q-------------------------------------------------------------------------------------------------------
54	GC_00000001		WH8501	6280	9	354	312	0	0.943373	0.626766	0.753149					K07481	transposase, IS5 family							PF05598.14	Transposase domain (DUF772)	-M--YRKEEQPLPPPEKFELPFEGKLSPNNRWVIMAELIPWDDFEEEYAKLFSAEKGAPAKLFRMALGTLIIKEKLGTSDRENIEQIRENPYLQYFIGLNCYQQEPPLESSMLVHFRKRIDGELINKINKKIVKREIDKSDKEVKKKDCL-Q-------------------------------------------------------------------------------------------------------
55	GC_00000001		WH8501	4211	9	354	312	0	0.943373	0.626766	0.753149					K07481	transposase, IS5 family							PF05598.14	Transposase domain (DUF772)	-M--YRKEEQPLPPPEKFELPFEGKLSPNNRWVIMAELIPWDDFEEEYAKLFSAEKGAPAKLFRMALGTLIIKEKLGTSDRETIEQIRENPYLQYFIGLNCYQQEPPLESSMLVHFRKRIDGELISKINKKIVKREIDKSDKEVKKKDCL-QEKGEKIKNKGKLIL-----------------------------------------------------------------------------------------
56	GC_00000001		WH8501	4627	9	354	312	0	0.943373	0.626766	0.753149					K07481	transposase, IS5 family							PF05598.14	Transposase domain (DUF772)	-M--YRKEEQPLPPPEKFELPFEGKLSPNNRWVIMAELIPWDDFEEEYAKLFSAEKGAPAKLFRMALGTLIIKEKLGTSDRETIEQIRENPYLQYFIGLNCYQQEPPLESSMLVHFRKRIDGELINKINKKIVKREIHKSDKEVKKKDCL-QEKG----------------------------------------------------------------------------------------------------
57	GC_00000001		WH8501	4569	9	354	312	0	0.943373	0.626766	0.753149					K07481	transposase, IS5 family							PF13586.9	Transposase DDE domain	-M--YRKEEQPLPPPEKFELPFEGKLSPNNRWVIMAELIPWDDFEEECAKLFSAEKGAPAKLFRMALGTLIIKEKLGTSDRETIEQIRENPYLQYFIGLNCYQQEPPLESSMLVHFRKRIDGELINKINKKIVKREIDKSDKEVKKKDCL-QEKGEKIKNKGKLVLDATCAPADIKYPTDLGILNQARIETERIIDNLYKPLRVKLRKKPRTSRKIARKEYLKVAKKRKVSYQERRKAIGKQLKYLKKNLGNIED
58	GC_00000001		WH8501	3891	9	354	312	0	0.943373	0.626766	0.753149					K07481	transposase, IS5 family							PF13586.9	Transposase DDE domain	-M--YRKEEQPLPPPEKFELPFEGKLSPNNRWVIMAELIPWDDFEEEYAKLFSAEKGAPAKLFRMALGTLIIKEKLGTSDRETIEQIRENPYLQYFIGLNCYQQEPPLESSMLVHFRKRIDGELINKINKKIVKREIDKSYKEVKKKDCL-QEKGEKIKNKGKLILDATCAPADIKYPTDLGILNQARIETERIIDNLYKPLRVKLRKKPRTSRKIARKEYLKVAKKRKVSYQERRKAIGKQLKYLKKNLGNIED
59	GC_00000001		WH8501	4246	9	354	312	0	0.943373	0.626766	0.753149					K07481	transposase, IS5 family							PF05598.14	Transposase domain (DUF772)	-M--YRKEEQPLPPPEKFELPFEGKLSPNNRWVIMAELIPWDDFEEEYAKLFSAEKGAPAKLFRMALGTLIIKEKLGTSDRETIEQIRENPCLQYFIGLNCYQQEPPLESSMLVHFRKRIDGELINKINKKIVKREIDKSDKEVKKKDCL-Q-------------------------------------------------------------------------------------------------------
60	GC_00000001		WH8501	3348	9	354	312	0	0.943373	0.626766	0.753149					K07481	transposase, IS5 family							PF05598.14	Transposase domain (DUF772)	-M--YRKEEQPLPPPEKFELPFEGKLSPNNRWVIMAELIPWDDFEEEYAKLFSAEKGAPAKLFRMALGTLIIKEKLGTSDRETIEQIRENPYLQYFIGLNCYQQEPPLESSMLVHFRKRIDGELINKINKKIVKREIDKSDKEVKKKDCS-PRKGEKIKYKGKLIL-----------------------------------------------------------------------------------------
61	GC_00000001		WH8501	3017	9	354	312	0	0.943373	0.626766	0.753149					K07481	transposase, IS5 family							PF13586.9	Transposase DDE domain	-M--YRKEEQPLPPPEKFELPFEGKLSPNNRWVIMAELIPWDDFEEEYAKLFSAEKGAPAKLFRMALGTLIIKEKLGTSDRKTIEQIRENPYLQYFIGLNCYQQEPPLESSMLVYFRKRIDGELINKINKKIVKREIDKSDKEVKKKDCL-QEKGEKIKNKGKLILDATCAPADIKYPTDLGILNQARIETERIIDNLYKPLRVKLRKKPRTSRKIARKEYLKVAKKRKVSYQERRKAIGKQLKYLKKNLGNIED
62	GC_00000001		WH8501	6702	9	354	312	0	0.943373	0.626766	0.753149					K07481	transposase, IS5 family							PF05598.14	Transposase domain (DUF772)	-M--YRKEEQLLPPPEKFELPFEGKLSPNNRWVIMAELIPWDDFEEEYAKLFSAEKGAPAKLFRMALGTLIIKEKLGTSDRETIEQIRENPYLQYFIGLNCYQQEPPLESSMLVHFRKRIDGELINKINKKIVKREIDKSDKEVKKKDCL-Q-------------------------------------------------------------------------------------------------------
63	GC_00000001		WH8501	1971	9	354	312	0	0.943373	0.626766	0.753149					K07481	transposase, IS5 family							PF13586.9	Transposase DDE domain	-M--YRKEEQPLPPPEKFELPFEGKLSPNNRWVIMAELIPWDDFEEEYAKLFSAEKGSPAKLFRMALGTLIIKEKLGTSDRETIEQIREDPYLQYFIGLNCYQQEPPLESSMLVHFRKRIDGELINKINKKIVRREIDKSDKEVKKKDCL-QEKGEKIKNKGKLILDATCAPADIKYPTDLGILNQARIETERIIDNLYKPLRVKLRKKPRTSRKIARKEYLKVAKKRKVSYQERRKAIGKQLKYLKKNLGNIED
64	GC_00000001		WH8501	6480	9	354	312	0	0.943373	0.626766	0.753149					K07481	transposase, IS5 family							PF13586.9	Transposase DDE domain	-M--YRKEEQPLPPPEKFELPFEGKLSPNNRWVIMAELIPWDDFEEEYAKLFSAEKGSPAKLFRMALGTLIIKEKLGTSDRETIEQIREDPYLQYFIGLNCYQQEPPLESSMLVHFRKRIDGELINKINKKIVRREIDKSDKEVKKKDCL-QEKGEKIKNKGKLILDATCAPADIKYPTDLGILNQARIETERIIDNLYKPLRVKLRKKPRTSRKIARKEYLKVAKKRKVSYQERRKAIGKQLKYLKKNLGNIED
65	GC_00000001		WH8501	4247	9	354	312	0	0.943373	0.626766	0.753149					K07481	transposase, IS5 family							PF05598.14	Transposase domain (DUF772)	-M--YRKEEQPLPPPEKFELPFEGKLSPNNRWVIMAELISWDDFEEEYAKLFSAEKGAPAKLFRMALGTLIIKEKLGTSDRETIEQIRENPYLQYFIGLNCYQQEPPLESSMLVHFRKRIDGELINKINKKIVKREIDKNDKEVKKKDCL-QEKGEKIKNKGKLILDATCAPADIKYPTDLGILNQARIETERIIDNLYQPLRVKLRKKPRTSRIIARKEYLKVAKKRKVSYQERRK------------------
66	GC_00000001		WH8501	3599	9	354	312	0	0.943373	0.626766	0.753149					K07481	transposase, IS5 family							PF13586.9	Transposase DDE domain	-M--HRKEEQPLPPPEKFELPFEGKLSPNNRWVIMAELIPWDDFEEEYAKLFSAEKGAPAKLFRMALGTLIIKEKLGTSDRETIEQIRENPYLQYFIGLNCYQQEPPLESSMLVHFRKRIDGELINKINKKIVKGEIDKSDKEVKKKDCL-QEKGEKIKNKGKLILDATCAPADIKYPTDLGILNQARIETERIIDNLYKPLRVKLRKKPRTSRIIARKEYLKVAKKRKVSYQERRKAIGKQLKYLKKNLGNIED
67	GC_00000001		WH8501	3215	9	354	312	0	0.943373	0.626766	0.753149					K07481	transposase, IS5 family			COG3039	Transposase and inactivated derivatives, IS5 family (IS5)	X	Mobilome: prophages, transposons	PF13586.9	Transposase DDE domain	-M--YRKEEQPLPPPEKFELPFEGKLSPNNRWVIMAELIPWDDFEEEYAKLFSAEKGAPAKLFRMALGTLIIKEKLRTSDRETIEQIRENPYLQYFIGLNCYQQEPPLESSMLVHFRKIIDGELINKINKKIVKREIDKSDKEVKKKDCL-QEKREKIKNKGKLILDATCAPADIKYPTDLGILNQARIETERIIDNLYKPLRVKLRKKPRTSRKIARKEYLKVAKKRKVSYQERRKAIGKQLKYLKKNLGNIED
68	GC_00000001		WH8501	6683	9	354	312	0	0.943373	0.626766	0.753149					K07481	transposase, IS5 family							PF13586.9	Transposase DDE domain	-M--YRKEEQPLPPPEKFELPFEGKLSPNNRWVIMAELIPWDDFEEEYAKLFSAEKGAPAKLFRMALGTLIIKEKLRTSDRETIEQIRENPYLQYFIGLNCYQQEPPLESSMLVHFRKIIDGELINKINKKIVKREIDKSDKEVKKKDCL-QEKREKIKNKGKLILDATCAPADIKYPTDLGILNQARIETERIIDNLYKPLRVKLRKKPRTSRIIARKEYLKVAKKRKVSYQERRKAIGKQLKYLKKNLGNIED
69	GC_00000001		WH8501	3268	9	354	312	0	0.943373	0.626766	0.753149					K07481	transposase, IS5 family							PF13586.9	Transposase DDE domain	-M--YRKEEQPLPPPEKFELPFEGKLSPNNRWVIMAELIPWDDFEEEYAKLFSAEKGAPAKLFRMALGTLIIKEKLGTSDRETIEQIRENPYLQYFIGLNCHQQEPPLESSMLVHFRKRIDGELINKINKKIVKREIDKSDKEVKKKDCL-QEKGEKIKNKGKLILDATCAPADIKYPTDLGILNQARIETERIIDNLYKPLRVKLRKKPRTSRKIARKEYLKVAKKRKVSYQERRKAIGKQLKYLKKNLGNIED
70	GC_00000001		WH8501	1598	9	354	312	0	0.943373	0.626766	0.753149					K07481	transposase, IS5 family							PF05598.14	Transposase domain (DUF772)	-M--YRKEEQPLPPPEKFELPFEGKLSPNNRWVIMAELIPWDDFEEEYAKLFSAEKGAPAKLFRMALGTLIIKEKLGTSDRETIEQIRENLYLQYFIGLNCYQQEPPLESSMLVYFRKRIDGELINKINKKIVKREIDKSDKEVKKKDCL-QEKGEKIKNKGKLILDATCAPADIKYPTDLGILNQARIETERIIDNLYKPLRVKLRKKPRTSRKIARKEYLKVAKKRKVSYQERRKAIGKQLKYLKKNLGNIED
71	GC_00000001		WH8501	639	9	354	312	0	0.943373	0.626766	0.753149					K07481	transposase, IS5 family							PF05598.14	Transposase domain (DUF772)	-M--YRKEEQPLPPPEKFELPFEGKLSPNNRWVIMAELIPWDDFEEEYAKLFSAEKGAPAKLFRMALGTLIIKEKLGTSDRETIEQIRENPYLQYFIGLNCYQQEPPLESSMLVHFRKRIDGELINKINKKIVKREIDKSDKEVKKKDCL-QEKGEKIKNKGKLILDATCAPADIKYPTDLGILNQARIETERIIDNLYK-------------------------------------------------------
72	GC_00000001		WH8501	5950	9	354	312	0	0.943373	0.626766	0.753149					K07481	transposase, IS5 family							PF05598.14	Transposase domain (DUF772)	-M--YRKEEQPLPPPEKFELPFEGKLSPNNRWVIMAELIPWDDFEEEYAKLFSAEKGAPAKLFRMALGTLIIKEKLGTSDRETIEQIRENPYLQYFIGLNCYQQEPPLESSMLVHFRKRIDGELINKINKKIVKREIDKSDKEVKKKDCL-QEKGEKIKNKGKLILDATCAPADIKYPTDLGILNQARIETERIIDNLYK-------------------------------------------------------
73	GC_00000001		WH8501	4987	9	354	312	0	0.943373	0.626766	0.753149					K07481	transposase, IS5 family							PF05598.14	Transposase domain (DUF772)	-M--YRKEEQPLPPPEKFELPFEGKLSPNNRWVIMAELIPWDDFEEEYAKLFSAEKGAPAKLFRMALGTLIIKEKLGTSDRETIEQIRENPYLQYFIGLNCYQQEPPLESSMLVHFRKRIDGELINKINKKIVKREIDKSDKEVKKKDCL-QEKGEKIKNKGKLILDATCAPADIKYPTDLGILNQARIETERIIDNLYKPLRVKLRKKPRTSRIIARKEYLKVAKKRKVSYQERRKAIGKQLKYFKKNLGNIED
74	GC_00000001		WH8501	6079	9	354	312	0	0.943373	0.626766	0.753149					K07481	transposase, IS5 family							PF13586.9	Transposase DDE domain	-M--YRKEEQPLPPPEKFELPFEGKLSPNNRWVIMAELIPWDDFEEEYAKLFSAEKGAPAKLFRMALGTLIIKEKLGTSDRETIEQIRENPYLQYFIGLNCYQQEPPLESSMLVHFRKRIDGELINKINKKIVKREIDKSDKEVKKKDCL-QEKGEKIKNKGKLILDATCAPADIKYPTDLGILNQARIETERIIDNLYKPLRVKLGKKPRTSRKIARKEYLKVAKKRKLSYQERRKAIGKQLKYLKKNLGNIED
75	GC_00000001		WH8501	3218	9	354	312	0	0.943373	0.626766	0.753149					K07481	transposase, IS5 family							PF05598.14	Transposase domain (DUF772)	-M--YRKEEQPLPPPEKFELPFEGKLSPNNRWVIMAELIPWDDFEEEYAKLFSAEKGAPAKLFRMALGTLIIKEKLGTSDRETIEQIRENPYLQYFIGLNCYQQEPPLESSMLVHFRKRIDGELINKINKKIVKREIDKSDKEVKKKDCL-QEKGEKIKNKGKLILDATCAPADIIYPTD---------------------------------------------------------------------------
76	GC_00000001		WH8501	4643	9	354	312	0	0.943373	0.626766	0.753149					K07481	transposase, IS5 family			COG3039	Transposase and inactivated derivatives, IS5 family (IS5)	X	Mobilome: prophages, transposons	PF13586.9	Transposase DDE domain	-M--YRKEEQPLPPPEKFELPFEGKLSPNNRWVIMAELIPWDDFEEEYAKLFSAEKGAPAKLFRMALGTLIIKEKLGTSDRETIEQIRENPYLQYFIGLNCYQQEPPLESSMLVHFRKRIDGELINKINKKIVKREIDKSDKEVKKKDCL-QEKGEKIKNKGKLILDATCAPADIKYPTDLGILNQARIETERIIDNLYKPLRVKLRKKPRTSRIIARKEYLKVAKKRKVSYQERRKAIGKQLKYLKKNLGNIED
77	GC_00000001		WH8501	1039	9	354	312	0	0.943373	0.626766	0.753149					K07481	transposase, IS5 family							PF13586.9	Transposase DDE domain	-M--YRKEEQPLPPPEKFELPFEGKLSPNNRWVIMAELIPWDDFEEEYAKLFSAEKGAPAKLFRMALGTLIIKEKLGTSDRETIEQIRENPYLQYFIGLNCYQQEPPLESSMLVHFRKRIDGELINKINKKIVKREIDKSDKEVKKKDCL-QEKGEKIKNKGKLILDATCTPADIKYPTDLGILNQARIETERIIDNLYKPLRVKLRKKPRTSRIIARKEYLKVAKKRKVSYQERRKAIGKQLKYLKKNLGNIED
78	GC_00000001		WH8501	4084	9	354	312	0	0.943373	0.626766	0.753149					K07481	transposase, IS5 family							PF13586.9	Transposase DDE domain	-M--YRKEEQPLPPPEKFELPFEGKLSPNNRWVIMAELIPWDDFEEEYAKLFSAEKGAPAKLFRMALGTLIIKEKLGTSDRETIEQIRENPYLQYFIGLNCYQQEPPLESSMLVHFRKRIDGELINKINKKIVKREIDKSDKEVKKKDCL-QEKGEKIKNKGKLILDATCAPADIKYPTDLGILNQARIETERIIDNLYKPLRVKLRKKPRTSRKIARKEYLKVAKKRKVSYQERRKAIGKQLKYLKKNLGNIED
79	GC_00000001		WH8501	5241	9	354	312	0	0.943373	0.626766	0.753149					K07481	transposase, IS5 family							PF05598.14	Transposase domain (DUF772)	-M--YRKEEQPLPPPEKFELPFEGKLSPNNRWVIMAELIPWDDFEEEYAKLFSAEKGAPAKLFRMALGTLIIKEKLGTSDRETIEQIRENPYLQYFIGLNCYQQEPPLESSMLVHFRKRIDGELINKINKKIVKREIDKSDKEVKKKDCL-QEKGEKIKNKGKLILDATCAPADIKYPTDLGILNQARIETERIIRSSVGIL-----------------------------------------------------
80	GC_00000001		WH8501	1333	9	354	312	0	0.943373	0.626766	0.753149					K07481	transposase, IS5 family							PF13586.9	Transposase DDE domain	-M--YRKEEQPLPPPEKFELPFEGKLSPNNRWVIMAELIPWDDFEEEYAKLFSAEKGAPAKLFRMALGTLIIKEKLGTSDRETIEQIRENPYLQYFIGLNCYQQEPPLESSMLVHFRKRIDGELINKINKKIVKREIDKSDKEVKKKDCL-QEKGEKIKNKGKLILDATCAPADIKYPTDLGILNQARIETERIIDNLYKPLRVKLRKKPRTSRKIARKEYLKVAKKRKVSYQERRKAIGKQLKYLKKNLGNIED
81	GC_00000001		WH8501	1699	9	354	312	0	0.943373	0.626766	0.753149					K07481	transposase, IS5 family							PF05598.14	Transposase domain (DUF772)	-M--YRKEEQPLPPPEKFELPFEGKLSPNNRWVIMAELIPWDDFEEEYAKLFSAEKGAPAKLFRMALGTLIIKEKLGTSDRETIEQIRENPYLQYFIGLNCYQQEPPLESSMLVHFRKRIDGELINKINKKIVKREIDKSDKEVKKKDCL-QEKGEKIKNKGKLILDATCAPADIKYPTDLGILNQARIETKRIIDNLYKPLRVKLRKKLRYF------------------------------------------
82	GC_00000001		WH8501	1983	9	354	312	0	0.943373	0.626766	0.753149					K07481	transposase, IS5 family			COG3039	Transposase and inactivated derivatives, IS5 family (IS5)	X	Mobilome: prophages, transposons	PF13586.9	Transposase DDE domain	-M--YRKEEQPLPPPEKFELPFEGKLSPNNRWVIMAELIPWDDFEEEYAKLFSAEKGAPAKLFRMALGTLIIKEKLGTSDRETIEQIRENPYLQYFIGLNCYQQEPPLESSMLVHFRKRIDGELINKINKKIVKREIDKSDKEVKKKDCL-QEKGEKIKNKGKLILDATCAPADIKYPTDLGILNQARIETERIIDNLYKPLRVKLRKKPRTSRKIARKEYLKVAKKRKVSYQERRKAIGKQLKYLKKNLGNIED
83	GC_00000001		WH8501	3025	9	354	312	0	0.943373	0.626766	0.753149					K07481	transposase, IS5 family							PF13586.9	Transposase DDE domain	-M--YRKEEQPLPPPEKFELPFEGKLSPNNRWVIMAELIPWDDFEEEYAKLFSAEKGAPAKLFRMALGTLIIKEKLGTSDRETIEQIRENPYLQYFIGLNCYQQEPPLESSMLVHFRKRIDGELINKINKKIVKREIDKSDKEVKKKDCL-QEKGEKIKNKGKLILDATCAPADIKYPTDLGILNQARIETERIIDNLYKPLRVKLRKKPRTSRKIARKEYLKVAKKRKVSYQERRKAIGKQLKYLKKNLGNIED
84	GC_00000001		WH8501	2210	9	354	312	0	0.943373	0.626766	0.753149					K07481	transposase, IS5 family							PF13586.9	Transposase DDE domain	-M--YRKEEQPLPPPEKFELPFEGKLSPNNRWVIMAELIPWDDFEEEYAKLFSAEKGAPAKLFRMALGTLIIKEKLGTSDRETIEQIRENPYLQYFIGLNCYQQEPPLESSMLVHFRKRIDGELINKINKKIVKREIDKSDKEVKKKDCL-QEKGEKIKNKGKLILDATCAPTDIKYPTDLGILNQDRIETERIIDNLYKPLRVKLRKKPRTSRIIARKEYLKVAKKRKVSYQERRKAIGKQLKYLKKNLGNIED
85	GC_00000001		WH8501	6457	9	354	312	0	0.943373	0.626766	0.753149					K07481	transposase, IS5 family							PF05598.14	Transposase domain (DUF772)	-M--YRKEEQPLPPPEKFELPFEGKLSPNNRWVIMAELIPWDDFEEEYAKLFSAEKGAPAKLFRMALGTLIIKEKLGTSDRETIEQIRENPYLQYFIGLNCYQQEPPLESSMLVHFRKRIDGELINKINKKIVKREIDKSDKEVKKKDCL-QEKGEKIKNKGKLILDATCAPADIKYPTDLGILNQARIETERIIDNLYKPLRVKLRKKPRTSRKIARKEYLKVAKKRKVSYQERRKAIGK--------------
86	GC_00000001		WH8501	4704	9	354	312	0	0.943373	0.626766	0.753149					K07481	transposase, IS5 family			COG3039	Transposase and inactivated derivatives, IS5 family (IS5)	X	Mobilome: prophages, transposons	PF13586.9	Transposase DDE domain	-M--YRKEEQPLPPPEKFELPFEGKLSPNNRWVIMAELIPWDDFEEEYAKLFSAEKGAPAKLFRMALGTLIIKEKLGTSDRETIEQIRENPYLQYFIGLNCYQQEPPLESSMLVHFRKRIDGELINKINKKIVKREIDKSDKEVKKKDCL-QEKGEKIKNKGKLILDATCAPADIKYPTDLGILNQARIETERIIDNLYKPLRVKLRKKPRTSRIIARKEYLKVAKKRKLSYQERRKAIGKQLKYLKKNLGNIED
87	GC_00000001		WH8501	3500	9	354	312	0	0.943373	0.626766	0.753149					K07481	transposase, IS5 family							PF05598.14	Transposase domain (DUF772)	-M--YRKEEQPLPPPEKFELPFEGKLSPNNRWVIMAELIPWDDFEEEYAKLFSAEKGAPAKLFRMALGTLIIKEKLGTSDRETIEQIRENPYLQYFIGLNCYQQEPPLESSMLVHFRKRIDGELINKINKKIVKREIDKSDKEVKKKDCL-QEKGEKIKNKGKLILDATCAPADIKYPTRLGLFKSGQDWTARL-------------------------------------------------------------
88	GC_00000001		WH8501	1268	9	354	312	0	0.943373	0.626766	0.753149					K07481	transposase, IS5 family							PF13586.9	Transposase DDE domain	-M--YRKEEQPLPPPEKFELPFEGKLSPNNRWVIMAELIPWDDFEEEYAKLFSAEKGAPAKLFRMALGTLIIKEKLGTSDRETIEQIRENPYLQYFIGLNCYQQEPPLESSMLVHFRKRIDGELINKINKKIVKREIDKSDKEVKKKDCL-QEKGEKIKNKGKLILDATCAPADIKYPTDLGILNQARIETERIIDNLYKPLRVKLRKKPRTSRKIARKEYLKVAKKRKVSYQERRKAIGKQLKYLKKNLGNIED
89	GC_00000001		WH8501	5519	9	354	312	0	0.943373	0.626766	0.753149					K07481	transposase, IS5 family							PF13586.9	Transposase DDE domain	-M--YRKEEQPLPPPEKFELPFEGKLSPNNRWVIMAELIPWDDFEEEYAKLFSAEKGAPAKLFRMALGTLIIKEKLGTSDRETIEQIRENPYLQYFIGLNCYQQEPPLESSMLVHFRKRIDGELINKINKKIVKREIDKSDKEVKKKDCL-QEKGEKIKNKGKLILDATCAPADIKYPTDLGILNQARIETERIIDNLYKPLRVKLRKKPRTSRKIARKEYLKVAKKRKVSYQEKRKAIGKQLKYLKKNLGNIED
90	GC_00000001		WH8501	946	9	354	312	0	0.943373	0.626766	0.753149					K07481	transposase, IS5 family							PF13586.9	Transposase DDE domain	-M--YRKEEQPLPPPEKFELPFEGKLSPNNRWVIMAELIPWDDFEEEYAKLFSAEKGAPAKLFRMALGTLIIKEKLGTSDRETIEQIRENPYLQYFIGLNCYQQEPPLESSMLVHFRKRIDGELINKINKKIVKREIDKSDKEVKKKDCL-QEKGEKIKNKGKLILDATCAPADIKYPTDLGILNQARIETKRIIDNLYKPLRVKLRKKLRTSRKIARKEYLKVAKKRKVSYQERRKAIGKQLKYLKKNLGNIED
91	GC_00000001		WH8501	4762	9	354	312	0	0.943373	0.626766	0.753149					K07481	transposase, IS5 family							PF13586.9	Transposase DDE domain	-M--YRKEEQPLPPPEKFELPFEGKLSPNNRWVIMAELIPWDDFEEEYAKLFSAEKGAPAKLFRMALGTLIIKEKLGTSDRETIEQIRENPYLQYFIGLNCYQQEPPLESSMLVHFRKRIDGELINKINKKIVKREIDKSDKEVKKKDCL-QEKGEKIKNKGKLILDATCAPADIKYPTDLGILNQARIETERIIDNLYKPLRVKLRKKPRTSRKIARKEYLKVAKKRKVSYQERRKAIGKQLKYLKKNLGNIED
92	GC_00000001		WH8501	320	9	354	312	0	0.943373	0.626766	0.753149					K07481	transposase, IS5 family							PF05598.14	Transposase domain (DUF772)	-M--YRKEEQPLPPPEKFELPFEGKLSPNNRWVIMAELIPWDDFEEEYAKLFSAEKGAPAKLFRMALGTLIIKEKLGTSDRETIEQIRENPYLQYFIGLNCYQQEPPLESSMLVHFRKRIDGELINKINKKIVKREIDKSDKEVKKKDCL-QEKGEKIKNKGKLILDATCAPADIKYPTDLGILNQARIETERIIDNLYKPLRVKLRKKPRTSKKIARKEYLKVAKKRKVSYQERRKAIGKQLKYLKKNLGNIED
93	GC_00000001		WH8501	4927	9	354	312	0	0.943373	0.626766	0.753149					K07481	transposase, IS5 family							PF13586.9	Transposase DDE domain	-M--YRKEEQPLPPPEKFELPFEGKLSPNNRWVIMAELIPWDDFEEEYAKLFSAEKGAPAKLFRMALGTLIIKEKLGTSDRETIEQIRENPYLQYFIGLNCYQQEPPLESSMLVHFRKRIDGELINKINKKIVKREIDKSDKEVKKKDCL-QEKGEKIKNKGKLILDATCAPADIKYPTDLGILNQARIETERIIDNLYKPLRVKLRKKPRTSRKIARKEYLKVAKKRKVSYQERRKAIGKQLKYLKKNLGNIED
94	GC_00000001		WH8501	6226	9	354	312	0	0.943373	0.626766	0.753149					K07481	transposase, IS5 family							PF13586.9	Transposase DDE domain	-M--YRKEEQPLPPPEKFELPFEGKLSPNNRWVIMAELIPWDDFEEEYAKLFSAEKGAPAKLFRMALGTLIIKEKLGTSDRETIEQIRENPYLQYFIGLNCYQQEPPLESSMLVHFRKRIDGELINKINKKIVKREIDKSDKEVKKKDCL-QEKGEKIKNKGKLILDATCAPADIKYPTDLGILNQARIETERIIDNLYKPLRVKLRKKPRTSRIIARKEYLKVAKKRKVSYQERRKAIGKQLKYLKKNLGNIED
95	GC_00000001		WH8501	6498	9	354	312	0	0.943373	0.626766	0.753149					K07481	transposase, IS5 family							PF05598.14	Transposase domain (DUF772)	-M--YRKEEQPLPPPEKFELPFEGKLSPNNRWVIMAELIPWDDFEEEYAKLFSAEKGAPAKLFRMALGTLIIKEKLGTSDRETIEQIRENPYLQYFIGLNCYQQEPPLESSMLVHFRKRIDGELINKINKKIVKREIDKSDKEVKKKDCL-QEKGEKIKNKGKLILDATCAPADIKYPTDLGILNQARIETERIIDNLYTPLRVKLRKKPRTSRKIARKEYLKVAKKRKVSYQERRKAIGKQLKYLKKNLGNIED
96	GC_00000001		WH8501	1010	9	354	312	0	0.943373	0.626766	0.753149					K07481	transposase, IS5 family							PF05598.14	Transposase domain (DUF772)	-M--YRKEEQPLPPPEKFELPFEGKLSPNNRWVIMAELIPWDDFEEEYAKLFSAEKGAPAKLFRMALGTLIIKEKLGTSDRETIEQIRENPYLQYFIGLNCYQQEPPLESSMLVHFRKRIDGELINKINKKIVKREIDKSDKEVKKKDCL-QEKGEKIKNKGKLILDATCTPADIKYPTDLGILNQARIETERIIDNLYKPLRVKLRKKPRTSRIIARKEYLKVAKKRKVSYQERRKAIGKQLKYLKKNLGNIED
97	GC_00000001		WH8501	2503	9	354	312	0	0.943373	0.626766	0.753149					K07481	transposase, IS5 family							PF13586.9	Transposase DDE domain	-M--YRKEEQPLPPPEKFELPFEGKLSPNNRWVIMAELIPWDDFEEEYAKLFSAEKGAPAKLFRMALGTLIIKEKLGTSDRETIEQIRENPYLQYFIGLNCYQQEPPLESSMLVHFRKRIDGELINKINKKIVKREIDKSDKEVKKKDCL-QEKGEKIKNKGKLILDATCAPADIKYPTDLGILNQARIETEIIIDNLYKPLRVKLRKKPRTSRIIARKEYLKVAKKRKVSYQERRKAIGKQLKYLKKNLGNIED
98	GC_00000001		WH8501	4425	9	354	312	0	0.943373	0.626766	0.753149					K07481	transposase, IS5 family							PF13586.9	Transposase DDE domain	-M--YRKEEQPLPPPEKFELPFEGKLSPNNRWVIMAELIPWDDFEEEYAKLFSAEKGAPAKLFRMALGTLIIKEKLGTSDRETIEQIRENPYLQYFIGLNCYQQEPPLESSMLVHFRKRIDGELINKINKKIVKREIDKSDKEVKKKDCL-QEKGEKIKNKGKLILDATCAPADIKYPTDLGILNQARIETERIIDNLYKPLRVKLRKKPRTSRKIARKEYLKVAKKRKVSYQERRKAIGKQLKYLKKNLGNIED
99	GC_00000001		WH8501	5776	9	354	312	0	0.943373	0.626766	0.753149					K07481	transposase, IS5 family							PF13586.9	Transposase DDE domain	-M--YRKEEQPLPPPEKFELPFEGKLSPNNRWVIMAELIPWDDFEEEYAKLFSAEKGAPAKLFRMALGTLIIKEKLGTSDRETIEQIRENPYLQYFIGLNCYQQEPPLESSMLVHFRKRIDGELINKINKKIVKREIDKSDKEVKKKDCL-QEKGEKIKNKGKLILDATCAPADIKYPTDLGILNQARIETERIIDNLYKPLRVKLRKKPRTSRKIARKEYLKVAKKRKVSYQERRKAIGKQLKYLKKNLGNIED
100	GC_00000001		WH8501	4489	9	354	312	0	0.943373	0.626766	0.753149					K07481	transposase, IS5 family							PF05598.14	Transposase domain (DUF772)	-M--YRKEEQPLPPPEKFELPFEGKLSPNNRWVIMAELIPWDDFEEEYAKLFSAEKGAPAKLFRMALGTLIIKEKLGTSDRETIEQIRENPYLQYFIGLNCYQQEPPLESSMLVHFRKRIDGELINKINKKIVKREIDKSDKEVKKKDCL-QEKGEKIKNKGKLILDATCAPADIKYPTDLGILNQARIETEIIIDNLYKP------------------------------------------------------
101	GC_00000001		WH8501	477	9	354	312	0	0.943373	0.626766	0.753149					K07481	transposase, IS5 family							PF05598.14	Transposase domain (DUF772)	-M--YRKEEQPLPPPEKFELPFEGKLSPNNRWVIMAELIPWDDFEEEYAKLFSAEKGAPAKLFRMALGTLIIKEKLGTSDRETIEQIRENPYLQYFIGLNCYQQEPPLESSMLVHFRKRIDGELINKINKKIVKREIDKSDKEVKKKDCL-QEKGEKIKNKGKLILDATCAPADIKYPTDLGILNQARIETERIIDNLYNP------------------------------------------------------
102	GC_00000001		WH8501	870	9	354	312	0	0.943373	0.626766	0.753149					K07481	transposase, IS5 family							PF05598.14	Transposase domain (DUF772)	-M--YRKEEQPLPPPEKFELPFEGKLSPNNRWVIMAELIPWDDFEEEYAKLFSAEKGAPAKLFRMALGTLIIKEKLGTSDRETIEQIRENPYLQYFIGLNCYQQEPPLESSMLVHFRKRIDGELINKINKKIVKREIDKSDKEVKKKDCL-QEKGEKIKNKGKLILDATCAPADIKYPTDLGILNQARIETERIIDYLYQPLSVI--------------------------------------------------
103	GC_00000001		WH8501	3744	9	354	312	0	0.943373	0.626766	0.753149					K07481	transposase, IS5 family			COG3039	Transposase and inactivated derivatives, IS5 family (IS5)	X	Mobilome: prophages, transposons	PF13586.9	Transposase DDE domain	-M--YRKEEQPLPPPEKFELPFEGKLSPNNRWVIMAELIPWDDFEEEYAKLFSAEKGAPAKLFRMALGTLIIKEKLGTSDRETIEQIRENPYLQYFIGLNCYQQEPPLESSMLVHFRKRIDGELINKINKKIVKREIDKSDKEVKKKDCL-QEKGEKIKNKGKLILDATCAPADIKYPTDLGILNQARIETERIIDNLYKPLRVKLRKKPRTSRIIARKEYLKVAKKRKVSYQERRKAIGKQLKYLKKNLGNIED
104	GC_00000001		WH8501	1348	9	354	312	0	0.943373	0.626766	0.753149					K07481	transposase, IS5 family							PF13586.9	Transposase DDE domain	-M--YRKEEQPLPPPEKFELPFEGKLSPNNRWVIMAELIPWDDFEEEYAKLFSAEKGAPAKLFRMALGTLIIKEKLGTSDRETIEQIRENPYLQYFIGLNCYQQEPPLESSMLVHFRKRIDGELINKINKKIVKREIDKSDKEVKKKDCL-QEKGEKIKNKGKLILDATCAPADIKYPTDLGILNQARIETERIIDNLYKPLRVKLRKKPRTSRKIARKEYLKVAKKRKVSYQERRKAIGKQLKYLKKNLGNIED
105	GC_00000001		WH8501	2479	9	354	312	0	0.943373	0.626766	0.753149					K07481	transposase, IS5 family							PF13586.9	Transposase DDE domain	-M--YRKEEQPLPPPEKFELPFEGKLSPNNRWVIMAELIPWDDFEEEYAKLFSAEKGAPAKLFRMALGTLIIKEKLGTSDRETIEQIRENPYLQYFIGLNCYQQEPPLESSMLVHFRKRIDGELINKINKKIVKREIDKSDKEVKKKDCL-QEKGEKIKNKGKLILDATCAPADIKYPTDLGILNQARIETERIIDNLYKPLRVKLRKKPRTSRKIAKKEYLKIAKKRKVSYQERRKAIGKQLKYLKKNLGNIED
106	GC_00000001		WH8501	5808	9	354	312	0	0.943373	0.626766	0.753149					K07481	transposase, IS5 family							PF13586.9	Transposase DDE domain	-M--YRKEEQPLPPPEKFELPFEGKLSPNNRWVIMAELIPWDDFEEEYAKLFSAEKGAPAKLFRMALGTLIIKEKLGTSDRETIEQIRENPYLQYFIGLNCYQQEPPLESSMLVHFRKRIDGELINKINKKIVKREIDKSDKEVKKKDCL-QEKGEKIKNKGKLILDATCAPADIKYPTDLGILNQARIETERIIDNLYKPLRVKLRKKPRTSRIIARKEYLKVAKKRKVSYQERRKAIGKQLKYFKKNLGNIED
107	GC_00000001		WH8501	931	9	354	312	0	0.943373	0.626766	0.753149					K07481	transposase, IS5 family							PF13586.9	Transposase DDE domain	-M--YRKEEQPLPPPEKFELPFEGKLSPNNRWVIMAELIPWDDFEEEYAKLFSAEKGAPAKLFRMALGTLIIKEKLGTSDRETIEQIRENPYLQYFIGLNCYQQEPPLESSMLVHFRKRIDGELINKINKKIVKREIDKSDKEVKKKDCL-QEKGEKIKNKGKLILDATCAPADIKYPTDLGILNQARIETERIIDNLYKPLRVKLRKKPRTSRIIARKEYLKVAKKRKVSYQERRKAIGKQLKYLKKNLGNIED
108	GC_00000001		WH8501	4278	9	354	312	0	0.943373	0.626766	0.753149					K07481	transposase, IS5 family							PF13586.9	Transposase DDE domain	-M--YRKEEQPLPPPEKFELPFEGKLSPNNRWVIMAELIPWDDFEEEYAKLFSAEKGAPAKLFRMALGTLIIKEKLGTSDRETIEQIRENPYLQYFIGLNCYQQEPPLESSMLVHFRKRIDGELINKINKKIVKREIDKSDKEVKKKDCL-QEKGEKIKNKGKLILDATCAPADIKYPTDLGILNQARIETERIIDNLYKPLRVKLRKKPRTSRKIARKEYLKVAKKRKVSYQERRKAIGKQLKYLKKNLGNIED
109	GC_00000001		WH8501	1885	9	354	312	0	0.943373	0.626766	0.753149					K07481	transposase, IS5 family			COG3039	Transposase and inactivated derivatives, IS5 family (IS5)	X	Mobilome: prophages, transposons	PF13586.9	Transposase DDE domain	-M--YRKEEQPLPPPEKFELPFEGKLSPNNRWVIMAELIPWDDFEEEYAKLFSAEKGAPAKLFRMALGTLIIKEKLGTSDRETIEQIRENPYLQYFIGLNCYQQEPPLESSMLVHFRKRIDGELINKINKKIVKREIDKSDKEVKKKDCL-QEKGEKIKNKGKLILDATCAPADIKYPTDLGILNQARIETERIIDNLYKPLRVKLRKKPRTSRIIARKEYLKVAKKRKVSYQERRKAIGKQLKYLKKNLGNIED
110	GC_00000001		WH8501	3783	9	354	312	0	0.943373	0.626766	0.753149					K07481	transposase, IS5 family							PF05598.14	Transposase domain (DUF772)	-M--YRKEEQPLPPPEKFELPFEGKLSPNNRWVIMAELIPWDDFEEEYAKLFSAEKGAPAKLFRMALGTLIIKEKLGTSDRETIEQIRENPYLQYFIGLNCYQQEPPLESSMLVHFRKRIDGELINKINKKIVKREIDKSDKEVKKKDCL-QEKGEKIKNKGKLILDATCAPADIKYPTDLGILNQARIETERIIDNLYKPLRVKLRKKPRTSRKIARKEYLKVAKKRKVSYQERRKAIGKQLKYLKKNLGNIED
111	GC_00000001		WH8501	4845	9	354	312	0	0.943373	0.626766	0.753149					K07481	transposase, IS5 family							PF05598.14	Transposase domain (DUF772)	-M--YRKEEQPLPPPEKFELPFEGKLSPNNRWVIMAELIPWDDFEEEYAKLFSAEKGAPAKLFRMALGTLIIKEKLGTSDRETIEQIRENPYLQYFIGLNCYQQEPPLESSMLVHFRKRIDGELINKINKKIVKREIDKSDKEVKKKDCL-QEKGEKIKNKGKLILDATCAPADIKYPTDLGILNQARIETERIIDNLYKPLRVKLRKKPRTSRIIARKEYLKVAKKRKVSYQKRRKAIGKQLNTLRKI------
112	GC_00000001		WH8501	2409	9	354	312	0	0.943373	0.626766	0.753149					K07481	transposase, IS5 family			COG3039	Transposase and inactivated derivatives, IS5 family (IS5)	X	Mobilome: prophages, transposons	PF13586.9	Transposase DDE domain	-M--YRKEEQPLPPPEKFELPFEGKLSPNNRWVIMAELIPWDDFEEEYAKLFSAEKGAPAKLFRMALGTLIIKEKLGTSDRETIEQIRENPYLQYFIGLNCYQQEPPLESSMLVHFRKRIDGELINKINKKIVKREIDKSDKEVKKKDCL-QEKGEKIKNKGKLILDATCAPADIKYPTDLGILNQARIETERIIDNLYKPLRVKLRKKPRTSRKIARKEYLKVAKKRKVSYQERRKAIGKQLKYLKKNLGNIED
113	GC_00000001		WH8501	460	9	354	312	0	0.943373	0.626766	0.753149					K07481	transposase, IS5 family							PF13586.9	Transposase DDE domain	-M--YRKEEQPLPPPEKFELPFEGKLSPNNRWVIMAELIPWDDFEEEYAKLFSAEKGAPAKLFRMALGTLIIKEKLGTSDRETIEQIRENPYLQYFIGLNCYQQEPPLESSMLVHFRKRIDGELINKINKKIVKREIDKSDKEVKKKDCL-QEKGEKIKNKGKLILDATCAPADIKYPTDLGILNQARIETERIIDNLYKPLRVKLRKKPRTSRKIARKEYLKVAKKRKVSYPERRKAIGKQLKYLKKNLGNIED
114	GC_00000001		WH8501	442	9	354	312	0	0.943373	0.626766	0.753149					K07481	transposase, IS5 family							PF13586.9	Transposase DDE domain	-M--YRKEEQPLPPPEKFELPFEGKLSPNNRWVIMAELIPWDDFEEEYAKLFSAEKGAPAKLFRMALGTLIIKEKLGTSDRETIEQIRENPYLQYFIGLNCYQQEPPLESSMLVHFRKRIDGELINKINKKIVKREIDKSDKEVKKKDCL-QEKGEKIKNKGKLILDATCAPADIKYPTDLGILNQARIETERIIDNLYTPLRVKLRKKPRTSRKIARKEYLKVAKKRKVSYQERRKAIGKQLKYLKKNLGNIED
115	GC_00000001		WH8501	734	9	354	312	0	0.943373	0.626766	0.753149					K07481	transposase, IS5 family							PF05598.14	Transposase domain (DUF772)	-M--YRKEEQPLPPPEKFELPFEGKLSPNNRWVIMAELIPWDDFEEEYAKLFSAEKGAPAKLFRMALGTLIIKEKLGTSDRETIEQIRENPYLQYFIGLNCYQQEPPLESSMLVHFRKRIDGELINKINKKIVKREIDKSDKEVKKKDCL-QEKGEKIKNKGKLILDATCAPADIKYPTDLGILNQARIETKRIIDNLYKPLRVKLRKNAENF------------------------------------------
116	GC_00000001		WH8501	5908	9	354	312	0	0.943373	0.626766	0.753149					K07481	transposase, IS5 family							PF05598.14	Transposase domain (DUF772)	-M--YRKEEQPLPPPEKFELPFEGKLSPNNRWVIMAELIPWDDFEEEYAKLFSAEKGAPAKLFRMALGTLIIKEKLGTSDRETIEQIRENPYLQYFIGLNCYQQEPPLESSMLVHFRKRIDGELINKINKKIVKREIDKSDKEVKKKDCL-QEKGEKIKNKGKLILDATCAPADIKYPTDLGILNQARIETERIIDNLYKPL-----------------------------------------------------
117	GC_00000001		WH8501	5466	9	354	312	0	0.943373	0.626766	0.753149					K07481	transposase, IS5 family							PF13586.9	Transposase DDE domain	-M--YRKEEQPLPPPEKFELPFEGKLSPNNRWVIMAELIPWDDFEEEYAKLFSAEKGAPAKLFRMALGTLIIKEKLGTSDRETIEQIRENPYLQYFIGLNCYQQEPPLESSMLVHFRKRIDGELINKINKKIVKREIDKSDKEVKKKDCL-QEKGEKIKNKGKLILDATCAPADIKYPTDLGILNQARIETERIIDNLYKPLRVKLRKKPRTSRKIARKEYLKVAKKRKVSYQERRKAIGKQLKYLKKNLGNIED
118	GC_00000001		WH8501	5868	9	354	312	0	0.943373	0.626766	0.753149					K07481	transposase, IS5 family							PF05598.14	Transposase domain (DUF772)	-M--YRKEEQPLPPPEKFELPFEGKLSPNNRWVIMAELIPWDDFEEEYAKLFSAEKGAPAKLFRMALGTLIIKEKLGTSDRETIEQIRENPYLQYFIGLNCYQQEPPLESSMLVHFRKRIDGELINKINKKIVKREIDKSDKEVKKKDCL-QEKGEKIKNKGKLILDATCAPADIKYPTDLGILNQARIETERIIDNLYKPLRVKLRKKPRTSRKIARKEYLKVVXNEK--------------------------
119	GC_00000001		WH8501	1648	9	354	312	0	0.943373	0.626766	0.753149					K07481	transposase, IS5 family							PF05598.14	Transposase domain (DUF772)	-M--YRKEEQPLPPPEKFELPFEGKLSPNNRWVIMAELIPWDDFEEEYAKLFSAEKGAPAKLFRMALGTLIIKEKLGTSDRETIEQIRENPYLQYFIGLNCYQQEPPLESSMLVHFRKRIDGELINKINKKIVKREIDKSDKEVKKKDCL-QEKGEKIKNKGKLILDATCAPTDIKYPTDLGILNQXRIEXXRKYRYLYKPLRVKLRKKARTSRIIARKEYLKVAKKRKVSYQKEEKLSGNG-------------
120	GC_00000001		WH8501	6025	9	354	312	0	0.943373	0.626766	0.753149					K07481	transposase, IS5 family							PF13586.9	Transposase DDE domain	-M--YRKEEQPLPPPEKFELPFEGKLSPNNRWVIMAELIPWDDFEEEYAKLFSAEKGAPAKLFRMALGTLIIKEKLGTSDRETIEQIRENPYLQYFIGLNCYQQEPPLESSMLVHFRKRIDGELINKINKKIVKREIDKSDKEVKKKDCL-QEKGEKIKNKGKLILDATCAPADIKYPTDLGILNQARIETERITDNLYKPLRVKLRKKPRTSRKIARKEYLKVAKKRKVSYQERRKAIGKQLKYLKKNLGNIED
121	GC_00000001		WH8501	5485	9	354	312	0	0.943373	0.626766	0.753149					K07481	transposase, IS5 family							PF05598.14	Transposase domain (DUF772)	-M--YRKEEQPLPPPEKFELPFEGKLSPNNRWVIMAELIPWDDFEEEYAKLFSAEKGAPAKLFRMALGTLIIKEKLGTSDRETIEQIRENPYLQYFIGLNCYQQEPPLESSMLVHFRKRIDGELINKINKKIVKREIDKSDKEVKKKDCL-QEKGEKIKNKGKLILDATCAPADIKYPTDLGILNQARIETERIIDNLYKP------------------------------------------------------
122	GC_00000001		WH8501	3657	9	354	312	0	0.943373	0.626766	0.753149					K07481	transposase, IS5 family							PF13586.9	Transposase DDE domain	-M--YRKEEQPLPPPEKFELPFEGKLSPNNRWVIMAELIPWDDFEEEYAKLFSAEKGAPAKLFRMALGTLIIKEKLGTSDRETIEQIRENPYLQYFIGLNCYQQEPPLESSMLVHFRKRIDGELINKINKKIVKREIDKSDKEVKKKDCL-QEKGEKIKNKGKLILDATCAPADIKYPTDLGILNQARIETERIIDNLYKPLRVKLRKKPRTSRKIARKEYLKVAKKRKLSYQERRKAIGKQLKYLKKNLGNIED
123	GC_00000001		WH8501	6143	9	354	312	0	0.943373	0.626766	0.753149					K07481	transposase, IS5 family							PF05598.14	Transposase domain (DUF772)	-M--YRKEEQPLPPPEKFELPFEGKLSPNNRWVIMAELIPWDDFEEEYAKLFSAEKGAPAKLFRMALGTLIIKEKLGTSDRETIEQIRENPYLQYFIGLNCYQQEPPLESSMLVHFRKRIDGELINKINKKIVKREIDKSDKEVKKKDCL-QEKGEKIKNKGKLILDATCAPADIKYPTDLGILNQARIEIERIIDNLYKPLRVKLRKKPRTSRIIARKEYLKVAKKRKVSYQERRKAIGKQLK-----------
124	GC_00000001		WH8501	4032	9	354	312	0	0.943373	0.626766	0.753149					K07481	transposase, IS5 family							PF05598.14	Transposase domain (DUF772)	-M--YRKEEQPLPPPEKFELPFEGKLSPNNRWVIMAELIPWDDFEEEYAKLFSAEKGAPAKLFRMALGTLIIKEKLGTSDRETIEQIRENPYLQYFIGLNCYQQEPPLESSMLVHFRKRIDGELINKINKKIVKREIDKSDKEVKKKDCL-QEKGEKIKNKGKLILDATCAPADIKYPTDLGILNQARIETERIIDNLYKPLRVKLRKKPRTSRKIARKEYLKVAKKRKVSYQERIRL-----------------
125	GC_00000001		WH8501	4873	9	354	312	0	0.943373	0.626766	0.753149					K07481	transposase, IS5 family							PF05598.14	Transposase domain (DUF772)	-M--YRKEEQPLPPPEKFELPFEGKLSPNNRWVIMAELIPWDDFEEEYAKLFSAEKGAPAKLFRMALGTLIIKEKLGTSDRETIEQIRENPYLQYFIGLNCYQQEPPLESSMLVHFRKRIDGELINKINKKIVKREIDKSDKEVKKKDCL-QEKGEKIKNKGKLILDATCAPADIKYPTDLGILNQARIETERIIDNLYKPLRVKLRKKPRTSREIARKEYLKVAKKSESILSRKKKSYRKQL------------
126	GC_00000001		WH8501	1160	9	354	312	0	0.943373	0.626766	0.753149					K07481	transposase, IS5 family							PF05598.14	Transposase domain (DUF772)	-M--YRKEEQPLPPPEKFELPFEGKLSPNNRWVIMAELIPWDDFEEEYAKLFSAEKGAPAKLFRMALGTLIIKEKLGTSDRETIEQIRENPYLQYFIGLNCYQQEPPLESSMLVHFRKRIDGELINKINKKIVKREIDKSDKEVKKKDCL-QEKGEKIKNKGKLILDATCAPADINTQXI---------------------------------------------------------------------------
127	GC_00000001		WH8501	143	9	354	312	0	0.943373	0.626766	0.753149					K07481	transposase, IS5 family							PF05598.14	Transposase domain (DUF772)	-M--YRKEEQPLPPPEKFELPFEGKLSPNNRWVIMAELIPWDDFEEEYAKLFSAEKGAPAKLFRMALGTLIIKEKLGTSDRETIEQIRENPYLQYFIGLNCYQQEPPLESSMLVHFRKRIDGELINKINKKIVKREIDKSDKEVKKKDCL-QEKGEKIKNKGKLILDATCAPADIKYPTDLGILNQARIETERIIDNLYKPLRVKLRKKPRTSRRIARKEYLKVAKKRKLSYQPRFRTSKSSIKYYKPGFNN---
128	GC_00000001		WH8501	6105	9	354	312	0	0.943373	0.626766	0.753149					K07481	transposase, IS5 family							PF05598.14	Transposase domain (DUF772)	-M--YRKEEQPLPPPEKFELPFEGKLSPNNRWVIMAELIPWDDFEEEYAKLFSAEKGAPAKLFRMALGTLIIKEKLGTSDRETIEQIRENPYLQYFIGLNCYQQEPPLESSMLVHFRKRIDGELINKINKKIVKREIDKSDKEVKKKDCL-QEKGEKIKNKGKLILDATCAPADIKYPTDLGILNQARIETERIIDNLYKPLRVKLRKKPRTSKKIARKEYLKVAKKRKVSYQERRKAIGKQLKYLKKNLGNIED
129	GC_00000001		WH8501	6324	9	354	312	0	0.943373	0.626766	0.753149					K07481	transposase, IS5 family							PF13586.9	Transposase DDE domain	-M--YRKEEQPLPPPEKFELPFEGKLSPNNRWVIMAELIPWDDFEEEYAKLFSAEKGAPAKLFRMALGTLIIKEKLGTSDRETIEQIRENPYLQYFIGLNCYQQEPPLESSMLVHFRKRIDGELINKINKKIVKREIDKSDKEVKKKDCL-QEKGEKIKNKGKLILDATCAPADIKYPTDLGILNQARIETERIIDNLYKPLRVKLRKKPRTSRKIARKEYLKVAKKRKVSYQERRKAIGKQLKYLKKNLGNIED
130	GC_00000001		WH8501	5706	9	354	312	0	0.943373	0.626766	0.753149					K07481	transposase, IS5 family			COG3039	Transposase and inactivated derivatives, IS5 family (IS5)	X	Mobilome: prophages, transposons	PF13586.9	Transposase DDE domain	-M--YRKEEQPLPPPEKFELPFEGKLSPNNRWVIMAELIPWDDFEEEYAKLFSAEKGAPAKLFRMALGTLIIKEKLGTSDRETIEQIRENPYLQYFIGLNCYQQEPPLESSMLVHFRKRIDGELINKINKKIVKREIDKSDKEVKKKDCL-QEKGEKIKNKGKLILDATCAPADIKYPTDLGILNQARIETERIIDNLYKPLRVKLRKKPRTSRIIARKEYLKVAKKRKVSYQERRKAIGKQLKYLKKNLGNIED
131	GC_00000001		WH8501	6302	9	354	312	0	0.943373	0.626766	0.753149					K07481	transposase, IS5 family							PF13586.9	Transposase DDE domain	-M--YRKEEQPLPPPEKFELPFEGKLSPNNRWVIMAELIPWDDFEEEYAKLFSAEKGAPAKLFRMALGTLIIKEKLGTSDRETIEQIRENPYLQYFIGLNCYQQEPPLESSMLVHFRKRIDGELINKINKKIVKREIDKSDKEVKKKDCL-QEKGEKIKNKGKLILDATCAPADIKYPTDLGILNQARIETERIIDNLYKPLRVKLRKKPRTSRIIARKEYLKVAKKRKVSYQERRKAIGKQLKYLKKNLGNIED
132	GC_00000001		WH8501	4581	9	354	312	0	0.943373	0.626766	0.753149					K07481	transposase, IS5 family							PF05598.14	Transposase domain (DUF772)	-M--YRKEEQPLPPPEKFELPFEGKLSPNNRWVIMAELIPWDDFEEEYAKLFSAEKGAPAKLFRMALGTLIIKEKLGTSDRETIEQIRENPYLQYFIGLNCYQQEPPLESSMLVHFRKRIDGELINKINKKIVKREIDKSDKEVKKKDCL-QEKGEKIKNKGKLILDATCAPADIKYPTDLGLINSRQN------------------------------------------------------------------
133	GC_00000001		WH8501	2235	9	354	312	0	0.943373	0.626766	0.753149					K07481	transposase, IS5 family							PF13586.9	Transposase DDE domain	-M--YRKEEQPLPPPEKFELPFEGKLSPNNRWVIMAELIPWDDFEEEYAKLFSAEKGAPAKLFRMALGTLIIKEKLGTSDRETIEQIRENPYLQYFIGLNCYQQEPPLESSMLVHFRKRIDGELINKINKKIVKREIDKSDKEVKKKDCL-QEKGEKIKNKGKLILDATCAPADIKYPTDLGILNQARIETERIIDNLYKPLRVKLRKKPRTSRKIARKEYLKVAKKRKVSYQERRKAIGKQLKYLKKNLGNIED
134	GC_00000001		WH8501	1447	9	354	312	0	0.943373	0.626766	0.753149					K07481	transposase, IS5 family			COG3039	Transposase and inactivated derivatives, IS5 family (IS5)	X	Mobilome: prophages, transposons	PF13586.9	Transposase DDE domain	-M--YRKEEQPLPPPEKFELPFEGKLSPNNRWVIMAELIPWDDFEEEYAKLFSAEKGAPAKLFRMALGTLIIKEKLGTSDRETIEQIRENPYLQYFIGLNCYQQEPPLESSMLVHFRKRIDGELINKINKKIVKREIDKSDKEVKKKDCL-QEKGEKIKNKGKLILDATCAPADIKYPTDLGILNQARIETERIIDNLYKPLRVKLRKKPRTSRKIARKEYLKVAKKRKVSYQERRKAIGKQLKYLKKNLGNIED
135	GC_00000001		WH8501	4945	9	354	312	0	0.943373	0.626766	0.753149					K07481	transposase, IS5 family							PF05598.14	Transposase domain (DUF772)	-M--YRKEEQPLPPPEKFELPFEGKLSPNNRWVIMAELIPWDDFEEEYAKLFSAEKGAPAKLFRMALGTLIIKEKLGTSDRETIEQIRENPYLQYFIGLNCYQQEPPLESSMLVHFRKRIDGELINKINKKIVKREIDKSDKEVKKKDCL-QEKGEKIKNKGKLILDATCAPADIKYPTDLGILNQARIETERIIDNLYKPLRVKLRKKPRTSRIIARKEYLKVAKKRKVSYQERRKAIGKQLKYLKKI------
136	GC_00000001		WH8501	6467	9	354	312	0	0.943373	0.626766	0.753149					K07481	transposase, IS5 family							PF13586.9	Transposase DDE domain	-M--YRKEEQPLPPPEKFELPFEGKLSPNNRWVIMAELIPWDDFEEEYAKLFSAEKGAPAKLFRMALGTLIIKEKLGTSDRETIEQIRENPYLQYFIGLNCYQQEPPLESSMLVHFRKRIDGELINKINKKIVKREIDKSDKEVKKKDCL-QEKGEKIKNKGKLILDATCAPADIKYPTDLGILNQARIETERIIDNLYKPLRVKLRKKPRTSRKIARKEYLKVAKKRKVSYQERRKAIGKQLKYLKKNLGNIED
137	GC_00000001		WH8501	1542	9	354	312	0	0.943373	0.626766	0.753149					K07481	transposase, IS5 family							PF13586.9	Transposase DDE domain	-M--YRKEEQPLPPPEKFELPFEGKLSPNNRWVIMAELIPWDDFEEEYAKLFSAEKGAPAKLFRMALGTLIIREKLGTSDRETIEQIRENPYLQYFIGLNCYQQEPPLESSMLVHFRKRIDGELINKINKKIVKREIDKSDKEVKKKDCL-QEKGEKIKNKGKLILDATCAPADIKYPTDLGILNQARIETERIIDNLYKPLRVKLRKKPRTSRKIARKEYLKVAKKRKVSYQKRRKAIGKQLKYLKKNLGNIED
138	GC_00000001		WH8501	5086	9	354	312	0	0.943373	0.626766	0.753149					K07481	transposase, IS5 family							PF05598.14	Transposase domain (DUF772)	-M--YRKEEQPLPPPEKFELPFEGKLSPNNRWVIMAELIPWDDFEEEYAKLFSAEKGAPAKLFRMALGTLIIKEKLGTSDRETIEQIRENPYLQYFIGLNCYQQEPPLESSMLLHFRKRIDGELINKINKKIVKREIDKSDKEVKKKDCL-QEKGEKIKNKGKLILDATCAPADIKYPTDLGILNQARIETERIIDNLYKPLRVKLRKKPRTSRKIARKE-----------------------------------
139	GC_00000001		WH8501	4434	9	354	312	0	0.943373	0.626766	0.753149					K07481	transposase, IS5 family							PF05598.14	Transposase domain (DUF772)	-M--YRKEEQPLPPPEKFELPFEGKLSPNNRWVIMAQLIPWDDFEEEYAKLFSAEKGAPAKLFRMALGTLIIKEKLGTSDRETIEQIRENPYLQYFIGLNCYQQEPPLESSMLVHFRKRIDGELINKINKKIVKREIDKSDKEVKKKDCL-QEKGEKIKNKGKLILDATCAPADIKYPTDLGILNQARIETERIIDNLYKPLRVKLRKKPRTF------------------------------------------
140	GC_00000001		WH8501	1743	9	354	312	0	0.943373	0.626766	0.753149					K07481	transposase, IS5 family							PF13586.9	Transposase DDE domain	-M--YRKEEQPLPPPEKFELPFEGKLSPNNRWVIMAELIPWDDFEEEYAKLFSAEKGSPAKLFRMALGTLIIKEKLGTSDRETIEQIRENPYLQYFIGLNCYQQEPPLESSMLVHFRKRIDGELINKINKKIVKREIDKSDKEVKKKDCL-QEKGEKIKNKGKLILDATCAPADIKYPMDLGILNQARIETERIIDNLYKPLRVKLRKKPRTSRIIARKEYLKVAKKRKVSYQERRKAIGKQLKYLKKNLGNIED
141	GC_00000001		WH8501	104	9	354	312	0	0.943373	0.626766	0.753149					K07481	transposase, IS5 family							PF05598.14	Transposase domain (DUF772)	-M--YRKEERPLPPPEKFELPFEGKLSPNNRWVIMAELIPWDDFEEEYAKLFSAEKGAPAKLFRMALGTLIIKEKLGTSDRETIEQIRENPYLQYFIGLNCYQQEPPLESSMLVHFRKRIDGELINKINKKIVKREIDKSDKEVKKKDCL-QEKGEKIKNKGKLILDATCAPADIKYPTDLGILIKPEWSSH---------------------------------------------------------------
142	GC_00000001		WH8501	3216	9	354	312	0	0.943373	0.626766	0.753149					K07481	transposase, IS5 family							PF13586.9	Transposase DDE domain	-M--YRKEEQPLPPPEKFELPFEGKLSPNNRWVIMAELIPWDDFEEEYAKLFSTEKGAPAKLFRMALGTLIIKEKLGTSDRETIEQIRENPYLQYFIGLNCYQQEPPLESSMLVHFRKRIDGELINKINKKIVKREIDKSDKEVKKKDCL-QEKGEKIKNKGKLILDATCAPADIKYPTDLGILNQARIETERIIDNLYKPLRVKLRKKPRTSRKIARKEYLKVAKKRKVSYQERRKAIGKQLKYLKKNLGNIED
143	GC_00000001		WH8501	2872	9	354	312	0	0.943373	0.626766	0.753149					K07481	transposase, IS5 family							PF13586.9	Transposase DDE domain	-M--YRKEEQPLPPPEKFELPFEGKLSPNNRWVIMAELIPWDDFEEEYAKLFSAEKGAPAKLFRMALGTLIIKEKLGTSDRETIEKIRENPYLQYFIGLNCYQQEPPLESSMLVHFRKRIDGELINKINKKIVKREIDKSDKEVKKKDCL-QEKGEKIKNKGKLILDATCAPADIKYPTDLGILNQARIETERIIDNLYKPLRVKLRKKPRTSRIIARKEYLKVAKKRKVSYQERRKAIGKQLKYLKKNLGNIED
144	GC_00000001		WH8501	1435	9	354	312	0	0.943373	0.626766	0.753149					K07481	transposase, IS5 family							PF13586.9	Transposase DDE domain	-M--YRKEEQPLPPPEKFELPFEGKLSPNNRWVIMAELIPWDDFEEEYAKLFSAEKGAPAKLFRMALGTLIIKEKLGTSDRETIEKIRENPYLQYFIGLNCYQQEPPLESSMLVHFRKRIDGELINKINKKIVKREIDKSDKEVKKKDCL-QEKGEKIKNKGKLILDATCAPADIKYPTDLGILNQARIETERIIDNLYKPLRVKLRKKPRTSRKIARKEYLKVAKKRKVSYQERRKAIGKQLKYLKKNLGNIED
145	GC_00000001		WH8501	1024	9	354	312	0	0.943373	0.626766	0.753149					K07481	transposase, IS5 family							PF13586.9	Transposase DDE domain	-M--YRKEEQPLPPPEKFELPFEGKLSPNNRWVIMAELIPWDDFEEEYAKLFSAEKGAPAKLFRMALGTLIIKEKLGTSDRENIEQIRENPYLQYFIGLNCYQQEPPLESSMLVHFRKRIDGELINKINKKIVKREIDKSDKEVKKKDCL-QEKGEKIKNKGKLILDATCAPADIKYPTDLGILNQARIETERIIDNLYKPLRVKLRKKPRTSRKIARKEYLKVAKKRKVSYQERRKAIGKQLKYLKKNLGNIED
146	GC_00000001		WH8501	2129	9	354	312	0	0.943373	0.626766	0.753149					K07481	transposase, IS5 family			COG3039	Transposase and inactivated derivatives, IS5 family (IS5)	X	Mobilome: prophages, transposons	PF13586.9	Transposase DDE domain	-M--YRKEEQPLPPPEKFELPFEGKLSPNNRWVIMAELIPWDDFEEEYAKLLSAEKGAPAKLFRMALGTLIIKEKLGTSDRETIEQIRENPYLQYFIGLNCYQQEPPLESSMLVHFRKRIDGELINKINKKIVKREIDKSDKEVKKKDCL-QEKGEKIKNKGKLILDATCAPADIKYPTDLGILNQARIETERIIDNLYKPLRVKLRKKPRTSRIIARKEYLKVAKKRKVSYQERRKAIGKQLKYLKKNLGNIED
147	GC_00000001		WH8501	4582	9	354	312	0	0.943373	0.626766	0.753149					K07481	transposase, IS5 family							PF05598.14	Transposase domain (DUF772)	-M--YRKEEQPLPPPEKFELPFEGKLSPNNRWVIMAELIPWDDFEEEYAKLFSAEKGAPAKLFRMALGTLIIKEKLGTSDRETIEQIRENPYLQYFIGLNCYQQEPPLESSMLVHFRKRIDGELINKINKKIVKREIDKSDKEVKKKDCL-QEKGEKIKNKGKLILDATCAPADINTGTELILS-----------------------------------------------------------------------
148	GC_00000001		WH8501	1698	9	354	312	0	0.943373	0.626766	0.753149					K07481	transposase, IS5 family							PF05598.14	Transposase domain (DUF772)	-M--YRKEEQPLPPPEKFELPFEGKLSPNNRWVIMAELIPWDDFEEEYAKLFSAEKGAPAKLFRMALGTLIIKGKLGTSDRETIEQIRENPYLQYFIGLNCYQQEPPLESSMLVHFRKRIDGELINKINKKIVKREIDKSDKEVKKKDCL-QEKGEKIKNKGKLILDATCTPADIKYPTDLGILNXARIETERIIDNLYKPLE----------------------------------------------------
149	GC_00000001		WH8501	5253	9	354	312	0	0.943373	0.626766	0.753149					K07481	transposase, IS5 family							PF13586.9	Transposase DDE domain	-M--YRKEEQPLPPPEKFELPFEGKLSPNNRWVIMAELIPWDDFEEEYAKLFSAEKGAPAKLFRMALGTLIIKEKLGTSDRETIEQIRENPYLQYFIDLNCYQQEPPLESSMLVHFRKRIDGELINKINKKIVKREIDKSDKEVKKKDCL-QEKGEKIKNKGKLILDATCAPADIKYPTDLGILNQARIETERIIDNLYKPLRVKLRKKPRTSRKIARKEYLKVAKKRKVSYQERRKAIGKQLKYLKKNLGNIED
150	GC_00000001		WH8501	795	9	354	312	0	0.943373	0.626766	0.753149					K07481	transposase, IS5 family							PF13586.9	Transposase DDE domain	-M--YRKEEQPLPPPEKFELPFEGKLSPNNRWVIMAGLIPWDDFEEEYAKLFSAEKGAPAKLFRMALGTLIIKEKLGISDRETIEKIRENPYLQYFIGLNCYQQEPPLESSMLVHFGKRIDGELINKINKKIVKREIDKSDKEVKKKDCL-QEKGEKIKNKGKLILDATCAPADIKYPTDLGILNQARIETERIIDNLYKPLRVKLRKKPRTSRKIARKEYLKVAKKRKVSYQERRKAIGKQLKYLKKNLGNIED
151	GC_00000001		WH8501	1017	9	354	312	0	0.943373	0.626766	0.753149					K07481	transposase, IS5 family							PF13586.9	Transposase DDE domain	-M--YRKEEQPLPPPEKFELPFEGKLSPNNRWVIMAELIPWDDFEEEYAKLFSAEKGAPAKLFRMALGTLIIKGKLGTSDRETIEQIRENPYLQYFIGLNCYQQEPPLESSMLVHFRKRIDGELINKINKKIVKREIDKSDKEVKKKDCL-QEKGEKIKNKGKLILDATCAPADIKYPTDLGILNQARIETERIIDNLYKPLRVKLRKKPRTSRKIARKEYLKVAKKRKVSYQERRKAIGKQLKYLKKNLGNIED
152	GC_00000001		WH8501	3293	9	354	312	0	0.943373	0.626766	0.753149					K07481	transposase, IS5 family							PF13586.9	Transposase DDE domain	-M--YRKEGQPLPPPEKFELPFEGKLSPNNRWVIMAELIPWDDFEEEYAKLFSAEKGAPAKLFRMALGTLIIKEKLGTSDRETIEQIRENPYLQYFIGLNCYQQEPPLESSMLVHFRKRIDGELINKINKKIVKREIDKSDKEVKKKDCL-QEKGEKIKNKGKLILDATCAPADIKYPTDLGILNQARIETERIIDNLYKPLRVKLRKKPRTSRKIARKEYLKVAKKRKVSYQERRKAIGKQLKYLKKNLGNIED
153	GC_00000001		WH8501	4017	9	354	312	0	0.943373	0.626766	0.753149					K07481	transposase, IS5 family							PF05598.14	Transposase domain (DUF772)	-M--YRKEGQPLPPPEKFELPFEGKLSPNNRWVIMAELIPWDDFEEEYAKLFSAEKGAPAKLFRMALGTLIIKEKLGTSDRETIEQIRENPYLQYFIGLNCYQQEPPLESSMLVHFRKRIDGELINKINKKIVKREIDKSDKEVKKKDCL-QEKGEKIKNKGKLILDATCAPADIKYPTDLGI------------------------------------------------------------------------
154	GC_00000001		WH8501	4018	9	354	312	0	0.943373	0.626766	0.753149					K07481	transposase, IS5 family							PF13586.9	Transposase DDE domain	-M--YRKEGQPLPPPEKFELPFEGKLSPNNRWVIMAELIPWDDFEEEYAKLFSAEKGAPAKLFRMALGTLIIKEKLGTSDRETIEQIRENPYLQYFIGLNCYQQEPPLESSMLVHFRKRIDGELINKINKKIVKREIDKSDKEVKKKDCL-QEKGEKIKNKGKLILDATCAPADIKYPTDLGILNQARIETERIIDNLYKPLRVKLRKKPRTSRKIARKEYLKVAKKRKVSYQERRKAIGKQLKYLKKNLGNIED
155	GC_00000001		WH8501	4882	9	354	312	0	0.943373	0.626766	0.753149					K07481	transposase, IS5 family							PF05598.14	Transposase domain (DUF772)	-M--YRKEGQPLPPPEKFELPFEGKLSPNNRWVIMAELIPWDDFEEEYAKLFSAEKGAPAKLFRMALGTLIIKEKLGTSDRETIEQIRENPYLQYFIGLNCYQQEPPLESSMLVHFRKRIDGELINKINKKIVKREIDKSDKEVKKKDCL-QEKGEKIKNKGKLILDATCAPADIKYPTDLGILNQARIETERIIDNLYKPLRVKLRKKPRTSRKIARKEYLKVAKKRKVSYQERRKAIGKQLKYLKKNLGNIED
156	GC_00000001		WH8501	1003	9	354	312	0	0.943373	0.626766	0.753149					K07481	transposase, IS5 family							PF05598.14	Transposase domain (DUF772)	-M--YRKEEQPLPPPEKFELPFEGKLSPNNCWVIMAELIPWDDFEEEYAKLFSAEKGAPAKLFRMALGTLIIKEKLGTSDRETIEQIRENPYLQYFIGLNCYQQEPPLESSMLVHFRKRIDGELINKINKKIVKREIDKSDKEVKKKDCL-QEKGEKIKNKGKLILDATCAPADIKYPTDLGILNQARIETERIIDNLYKPLRVKLRKKPRTSRKIARKEYLKVAKKRKVSYQERRKAIGKQLKYLKKNLGNIED
157	GC_00000001		WH8501	5717	9	354	312	0	0.943373	0.626766	0.753149					K07481	transposase, IS5 family							PF05598.14	Transposase domain (DUF772)	-M--YRKEEQPLPPPEKFELPFEGKLSPNNCWVIMAELIPWDDFEEEYAKLFSAEKGAPAKLFRMALGTLIIKEKLGTSDRETIEQIRENPYLQYFIGLNCYQQEPPLESSMLVHFRKRIDGELINKINKKIVKREIDKSDKEVKKKDCL-QEKGEKIKNKGKLILDATCAPADIKYPTDLGILNQARIETKRIIDNLYKPLRVKLRKKLRTSRKIARKEYLKVAKKRKVSYQERRKAIGKQLKYLKKNLGNIED
158	GC_00000001		WH8501	4715	9	354	312	0	0.943373	0.626766	0.753149					K07481	transposase, IS5 family							PF13586.9	Transposase DDE domain	-M--YRKEEQPLSPPEKFELPFEGKLSPNNRWVIMAELIPWDDFEEEYAKLFSAEKGAPAKLFRMALGTLIIKEKLGTSDRETIEQIRENPYLQYFIGLNCYQQEPPLESSMLVHFRKRIDGELINKINKKIVKREIDKSDKEVKKKDCL-QEKGEKIKNKGKLILDATCAPADIKYPTDLGILNQARIETERIIDNLYKPLRVKLRKKPRTSRKIARKEYLKVAKKRKVSYQERRKAIGKQLKYLKKNLGNIED
159	GC_00000001		WH8501	649	9	354	312	0	0.943373	0.626766	0.753149					K07481	transposase, IS5 family							PF05598.14	Transposase domain (DUF772)	-M--YRKEEQPLPPPEKFELPFEGKLSPNNRWVIMAELIPWDDFEEEYAKLFSAEKGASAKLFRMALGTLIIKEKLGTSDRETIEQIRENPYLQYFIGLNCYQQEPPLESSMLVHFRKRIDGELINKINKKIVKREIDKSDKEVKKKDCL-QEKGEKIKNKGKLILDATCAPADIKYPTDLGILNQARIETERIIDNLYKPLRVKLRKKPRTSRKIARKEYLKVAKKRKVSYQERRKAIGKQLKYLKKNLGNIED
160	GC_00000001		WH8501	4114	9	354	312	0	0.943373	0.626766	0.753149					K07481	transposase, IS5 family							PF13586.9	Transposase DDE domain	-M--YRKEEQPLPPPEKFELPFEGKLSPNNRWVIMAELIPWDDFEEEYAKLFSAEKGAPAKLFRMALGTLIIKEKLGISDRETIEQIRENPYLQYFIGLNCYQQEPPLESSMLLHFRKRIDGELINKINKKIVKREIDKSDKEVKKKDCL-QEKGEKIKNKGKLILDATCAPADIKYPTDLGILNQARIETERIIDNLYKPLRVKLRKKPRTSRKIARKEYLKVAKKRKVSYQERRKAIGKQLKYLKKNLGNIED
161	GC_00000001		WH8501	6274	9	354	312	0	0.943373	0.626766	0.753149					K07481	transposase, IS5 family			COG3039	Transposase and inactivated derivatives, IS5 family (IS5)	X	Mobilome: prophages, transposons	PF13586.9	Transposase DDE domain	-M--YRKEEQPLPPPEKFELPFEVKLSPNNRWVIMAELIPWDDFEEEYAKLFSAEKGAPAKLFRMALGTLIIKEKLGTSDRETIEQIRENPYLQYFIGLNCYQQEPPLESSMLVHFRKRIDGELINKINKKIVKREIDKSDKEVKKKDCL-QEKGEKIKNKGKLILDATCAPTDIKYPTDLGILNQARIETERIIDNLYKPLRVKLRKKPRTSRIIARKEYLKVAKKRKVSYQERRKAIGKQLKYLKKNLGNIED
162	GC_00000001		WH8501	2598	9	354	312	0	0.943373	0.626766	0.753149					K07481	transposase, IS5 family			COG3039	Transposase and inactivated derivatives, IS5 family (IS5)	X	Mobilome: prophages, transposons	PF13586.9	Transposase DDE domain	-M--YRKEEQPLPPPEKFELPFEGKLSPNNRWVIMAELIPWDDFEEEYAKLFSEEKGAPAKLFRMALGTLIIKKKLGTSDRETIEQIRENPYLQYFIGLNCYQQEPPLESSMLVHFRKRIDGELINKINKKIVKREIDKSDKEVKKKDCL-QEKGEKIKNKGKLILDATCAPADIKYPTDLGILNQARIETERIIDNLYKPLRVKLRKKPRTSRIIARKEYLKVAKKRKVSYQERRKAIGKQLKYLKKNLGNIED
163	GC_00000001		WH8501	3694	9	354	312	0	0.943373	0.626766	0.753149					K07481	transposase, IS5 family							PF13586.9	Transposase DDE domain	-M--YRKEEQPLPPPEKFELPFEGKLSPNNRWVIMAELIPWDDFEEEYAKLFSAEKGAPAKLFRMALGTLIIKEKLGTSDRETIEQIRENLYLQYFIGLNCYQQEPPLESSMLVHFRKRIDGELINKINKKIVKREIDKSDKEVKKKDCL-QEKGEKIKNKGKLILDATCAPADIKYPTDLGILNQARIETERIIDNLYKPLRVKLRKKPRTSRKIARKEYLKVAKKRKVSYQERRKAIGKQLKYLKKNLGNIED
164	GC_00000001		WH8501	4892	9	354	312	0	0.943373	0.626766	0.753149					K07481	transposase, IS5 family							PF13586.9	Transposase DDE domain	-M--YRKEEQPLPPPEKFELPFEGKLSPNNRWVIMAELIPWDDFEEEYAKLFSAEKGAPAKLFRMALGTLIIKGKLGTSDRETIEQIKENPYLQYFIGLNCYQQEPPLESSMLVHFRKRIDGELINKINKKIVKREIDKSDKEVKKKDCL-QEKGEKIKNKGKLILDATCAPADIKYPTDLGILNQARIETERIIDNLYKPLRVKLRKKPRTSRKIARKEYLKVAKKRKVSYQERRKAIGKQLKYLKKNLGNIED
165	GC_00000001		WH8501	6120	9	354	312	0	0.943373	0.626766	0.753149					K07481	transposase, IS5 family							PF13586.9	Transposase DDE domain	-M--YRKEEQPLPPPEKFELPFEGKLSPNNRWVIMAELIPWDDFEEEYAKLFSAEKGAPAKLFRMALGTLIIKEKLGTSDRETIEQIRENLYLQYFIGLNCYQQEPPLESSMLVHFRKRIDGELINKINKKIVKREIDKSDKEVKKKDCL-QEKGEKIKNKGKLILDATCAPADIKYPTDLGILNQARIETERIIDNLYKPLRVKLIKKPRTSRKIARKEYLKVAKKRKVSYQERRKAIGEQLKYLKKNLGNIED
166	GC_00000001		WH8501	6039	9	354	312	0	0.943373	0.626766	0.753149					K07481	transposase, IS5 family							PF13586.9	Transposase DDE domain	-M--YRKEEQPLPPPEKFELPFEGKLSPNNRWVIMAELIPWDDFEEEYAKLFSAEKGAPAKLFRMALGTLIIKGKLGTSDRETIEQIKENPYLQYFIGLNCYQQEPPLESSMLVHFRKRIDGELINKINKKIVKREIDKSDKEVKKKDCL-QEKGEKIKNKGKLILDATCAPADIKYPTDLGILNQARIETERIIDNLYKPLRVKLRKKPRTSRIIARKEYLKVAKKRKVSYQERRKAIGKQLKYLKKNLGNIED
167	GC_00000001		WH8501	3565	9	354	312	0	0.943373	0.626766	0.753149					K07481	transposase, IS5 family							PF05598.14	Transposase domain (DUF772)	-M--YRKEEQPLPPPEKFELPFEGKLSPNNRWVIMAELIPWDDFEEEYAKLFSAEKGAPAKLFRMALGTLIIKGKLGTSDRETIEQIKENPYLQYFIGLNCYQQEPPLESSMLVHFRKRIDGELINKINKKIVKREIDKSDKEVKKKDCL-QEKGEKIKNKGKLILDATCAPADIKYPTDLGILNQARIE-----------------------------------------------------------------
168	GC_00000001		WH8501	278	9	354	312	0	0.943373	0.626766	0.753149					K07481	transposase, IS5 family							PF13586.9	Transposase DDE domain	-M--YRKEEQPLPPPEKFELPFEGKLSPNNRWVIMAELIPWDDFEEEYAKLFSAEKGAPAKLFRMALGTLIIKGKLGTSDRETIEQIKENPYLQYFIGLNCYQQEPPLESSMLVHFRKRIDGELINKINKKIVKREIDKSDKEVKKKDCL-QEKGEKIKNKGKLILDATCAPADIKYPTDLGILNQARIETERIIDNLYKPLRVKLRKKPRTSRIIARKEYLKVAKKRKVSYQERRKAIGKQLKYLKKNLGNIED
169	GC_00000001		WH8501	2174	9	354	312	0	0.943373	0.626766	0.753149					K07481	transposase, IS5 family							PF13586.9	Transposase DDE domain	-M--YRKEEQPLPPQKKFELPFEGKLSPNNRWVIMAELIPWDDFEEEYAKLFSAEKGAPAKLFRMALGTLIIKEKLGTSDRETIEQIRENPYLQYFIGLNCYQQEPPLESSMLVHFRKRIDGELINKINKKIVKREIDKSDKEVKKKDCL-QEKGEKIKNKGKLILDATCAPADIKYPTDLGILNQARIETERIIDNLYKPLRVKLRKKPRTSRKIARKEYLKVAKKRKVSYQKRRKAIGKQLKYLKKNSGNIED
170	GC_00000001		WH8501	3419	9	354	312	0	0.943373	0.626766	0.753149					K07481	transposase, IS5 family							PF05598.14	Transposase domain (DUF772)	-M--YRKEEQPLPPPEKFELPFEGKLSPNNRWVIMAELMPWDDFEEEYAKLFSAEKGAPAKLFRMALGTLIIKEKLGTSDRETIEQIRENPYLQYFIGLNCYQQEPPLESSMLVHFKKRIDGELINKINKKIVKREIDKSDKEVKKKDCL-QEKGEKIKNKGKLILDATCAPADIKYPTDLGILNQARIEKERIIDNLYKPLRVKLRKKPR--------------------------------------------
171	GC_00000001		WH8501	2287	9	354	312	0	0.943373	0.626766	0.753149					K07481	transposase, IS5 family							PF05598.14	Transposase domain (DUF772)	-M--YRKEEQPLPPPEKFELPFEGKLSPNNRWVIMAELMPWDDFEEEYAKLFSAEKGAPAKLFRMALGTLIIKEKLGTSDRETIEQIRENPYLQYFIGLNCYQQEPPLESSMLVHFKKRIDGELINKINKKIVKREIDKSDKEVKKKDCL-QEKGEKIKNKGKLILDATCAPADIKYPTDLGILNQARIEKERIIDNLYKPLRVKLRKKPRTSRKIARKEYLKVAKKRKVSYQERRKAIGKQLKYLKKNLGNIED
172	GC_00000001		WH8501	2742	9	354	312	0	0.943373	0.626766	0.753149					K07481	transposase, IS5 family			COG3039	Transposase and inactivated derivatives, IS5 family (IS5)	X	Mobilome: prophages, transposons	PF13586.9	Transposase DDE domain	-M--YRKEEQPLPPPEKFELPFEGKLSPNNRWVIMAELIPWDDFEEEYTKLFSAEKGAPAKLFRMALGTLIIKEKLGTSDRETIEQIRENPYLQYFIGLNCYQQEPPLESSMLVHFKKRIDGELINKINKKIVKREIDKSDKEVKKKDCL-QEKGEKIKNKGKLILDATCAPADIKYPTDLGILNKARIETERIIDNLYKPLRVKLRKKPRTSRKIARKEYLKVAKKRKVSYQERRKAIGKQLKYLKKNLGNIED
173	GC_00000001		WH8501	5983	9	354	312	0	0.943373	0.626766	0.753149					K07481	transposase, IS5 family							PF13586.9	Transposase DDE domain	-M--YRKEEQPLPPPEKFELPFEGKLSPNNRWVIMAELIPWDDFEEEYAKLFSAEKGAPAKLFRMALGTLIIKEKLGTSDRETIEQIRENPYLQYFIGLNCYQQEPSLESSMLVHFRKRIDGELINKINKKIVKREIDKSDKEVKKKDCL-QEKGEKIKNKGKLILDATCAPADIKYPTDLGILNQARIETERIIDNLYKPLRVKLRKKPRTSRIIARKEYLKVAKKRKVSYQKRRKAIGKQLKYLKKNLGNIED
174	GC_00000001		WH8501	3718	9	354	312	0	0.943373	0.626766	0.753149					K07481	transposase, IS5 family							PF13586.9	Transposase DDE domain	-M--YRKEEQPLPPPEKFELPFEGKLSPNNRWVIMAELIPWDDFEEEYAKLFSAEKGAPAKLFRMALGTLIIKEKLGTSDRETIEQIRENPYLQYFIGLNCYQQEPPLESSMLVHFRKRIDGELINKINKKIVKREIDKSDKEVKKKDCL-QEKREKIKNKGKLILDATCAPADIKYPTDLGILNQARIETERIIDNLYKPLRVKLRKKPRTSRKIARKEYLKVAKKRKVSYQERRKAIGKQLKYLKKNLGNIED
175	GC_00000001		WH8501	2078	9	354	312	0	0.943373	0.626766	0.753149					K07481	transposase, IS5 family							PF13586.9	Transposase DDE domain	-M--YRKEEQPLPPPEKFELPFEGKLSPNNRWVIMAELIPWDDFEEEYAKLFSAEKGAPAKLFRMALGTLIIKEKLGTSDRETIEQIRENPYLQYFIGLNCYQQEPPLESSMLVHFRKRIDGELINKINKKIVKREIDKSDKEVKKKDCL-QEKREKIKNKGKLILDATCAPADIKYPTDLGILNQARIETERIIDNLYKPLRVKLRKKPRTSRKIARKEYLKVAKKRKVSYQERRKAIGKQLKYLKKNLGNIED
176	GC_00000001		WH8501	5075	9	354	312	0	0.943373	0.626766	0.753149					K07481	transposase, IS5 family							PF13586.9	Transposase DDE domain	-M--YRKEEQPLPPPEKFELPFEGKLSPNNRWVIMAELIPWDDFEEEYAKLFSAEKGAPAKLFRMALGTLIIKEKLGTSDRETIEQIRENPYLQYFIGLNCYQQEPPLESSMLVHFRKRIYGELINKINKKIVKREIDKSDKEVKKKDCL-QEKGEKIKNKGKLILDATCAPTDIKYPTDLGILNQDRIETERIIDNLYKPLRVKLRKKPRTSRIIARKEYLKVAKKRKVSYQERRKAIGKQLKYLKKNLGNIED
177	GC_00000001		WH8501	4428	9	354	312	0	0.943373	0.626766	0.753149					K07481	transposase, IS5 family							PF05598.14	Transposase domain (DUF772)	-M--YRKEEQPLPPPEKFELPFEGKLSPNNRWVIMAELIPWDDFEEEYAKLFSAEKGAPAKLFRMALGTLIIKEKLGTSDRETIEKIRENPYLQYFIGLNCYQQEPPLESSMLVHFRKRIDGELINKINKKIVKREIDKSDKEVKKKDCL-QEKREKIKNKGKLILDATCAPADIKYPTDLGILNQARIETERIIDNLYKPLRVKLRKKPRTSRKIARKEYLKVAKKRKVSYQERRKAIGKQLKYLKKIEEI---
178	GC_00000001		WH8501	3709	9	354	312	0	0.943373	0.626766	0.753149					K07481	transposase, IS5 family			COG4675	Phage tail collar domain (MdpB) (PDB:1OCY) (PUBMED:16554069;29204885)	X	Mobilome: prophages, transposons	PF13385.9	Concanavalin A-like lectin/glucanases superfamily	-M--YRKEEQPLPPPEKFELPFEGKLSPNNRWVIMAELIPWDDFEEEYAKLFSAEKGAPAKLFRMALGTLIIKEKLRTSDRETIEQIRENPYLQYFIGLNCYQQEPPLESSMLVHFRKRIDGELINKINKKIVKREIDKSDKEVKKKDCL-QEKREKIKNKGKLILDATCAPADIKYPTDLGILNQARIETERIIDNLYKPLRVKLRKKPRTSRIIARKEYLKVAKKRKVSYQERRKAIGKQLKYLKKNLGNIED
179	GC_00000001		WH8501	2304	9	354	312	0	0.943373	0.626766	0.753149					K07481	transposase, IS5 family							PF13586.9	Transposase DDE domain	-M--YRKEEQPLPPPEKFELPFEGKLSPNNRWVIMAELIPWDDFEEEYAKLFSAEKGAPAKLFRMALGTLIIKEKLRTSDRETIEQIRENPYLQYFIGLNCYQQEPPLESSMLVHFRKRIDGELINKINKKIVKREIDKSDKEVKKKDCL-QEKREKIKNKGKLILDATCAPADIKYPTDLGILNQARIETERIIDNLYKPLRVKLRKKPRTSRKIARKEYLKVAKKRKVSYQERRKAIGKQLKYLKKNLGNIED
180	GC_00000001		WH8501	1919	9	354	312	0	0.943373	0.626766	0.753149					K07481	transposase, IS5 family							PF13586.9	Transposase DDE domain	-M--YRKEEQPLPPPEKFELPFEGKLSPNNRWVIMAELIPWDDFEEEYAKLFSAEKGAPAKLFRMALGTLIIKEKLRTSDRETIEQIRENPYLQYFIGLNCYQQEPPLESSMLVHFRKRIDGELINKINKKIVKREIDKSDKEVKKKDCL-QEKREKIKNKGKLILDATCAPADIKYPTDLGILNQARIETERIIDNLYKPLRVKLRKKPRTSRIIARKEYLKVAKKRKVSYQERRKAIGKQLKYLKKNLGNIED
181	GC_00000001		WH8501	4309	9	354	312	0	0.943373	0.626766	0.753149					K07481	transposase, IS5 family							PF05598.14	Transposase domain (DUF772)	-M--YRKEEQPLPPPEKFELPFEGKLSPNNRWVIMAELIPWDDFEEEYAKLFSAEKGAPAKLFRMALGTLIIKEKLGTSDRETIEQIRENLYLQYFIGLNCYQQEPPLESSMLVHFRKRIDGELINKINKKIVKREIDKSDKEVKKKDCL-QEKREKIKNKGKLILDATCAPADIKYPTD---------------------------------------------------------------------------
182	GC_00000001		WH8501	2959	9	354	312	0	0.943373	0.626766	0.753149					K07481	transposase, IS5 family							PF13586.9	Transposase DDE domain	-M--YRKEEQPLPPPEKFELPFEGKLSPNNRWVIMAELIPWDDFEEEYAKLFSAEKGAPAKLFRMALGTLIIKEKLGTSDRETIEQIRENLYLQYFIGLNCYQQEPPLESSMLVHFRKRIDGELINKINKKIVKREIDKSDKEVKKKDCL-QEKREKIKNKGKLILDATCAPADIKYPTDLGILNQARIETERIIDNLYKPLRVKLRKKPRTSRKIARKEYLKVAKKRKVSYQERRKAIGKQLKYLKKNLGNIED
183	GC_00000001		WH8501	3195	9	354	312	0	0.943373	0.626766	0.753149					K07481	transposase, IS5 family							PF05598.14	Transposase domain (DUF772)	-M--YRKEEQPLPPPEKFELPFEGKLSPNNRWVIMAELIPWDDFEEEYAKLFSAEKGAPAKLFRMALGTLIIKEKLGTSDRETIEQIRENPYLQYFIGLNCYQQEPPLESSMLVHFRKRIDGELINKINKKIVKREIDKSDKEVKKKDYL-QEKGEKIKNKGKLILDATCAPADIKYPTDLGILNQARIETERIIDNLYTPLRVN--------------------------------------------------
184	GC_00000001		WH8501	6573	9	354	312	0	0.943373	0.626766	0.753149					K07481	transposase, IS5 family			COG3039	Transposase and inactivated derivatives, IS5 family (IS5)	X	Mobilome: prophages, transposons	PF13586.9	Transposase DDE domain	-M--YRKEEQPLPPPEKFELPFEGKLSPNNRWVIMAELIPWDDFEEEYAKLFSAEKGAPAKLFRMALGTLIIKEKLGTSDRETIEQIRENPYLQYFIGLNCYQQEPPLESSMLVHFRKRIDGELINKINKKIVKREIDKSDKEVKKKDYL-QEKGEKIKNKGKLILDATCAPADIKYPTDLGILNQARIETERIIDNLYTPLRVKLRKKPRTSRKIARKEYLKVAKKRKVSYQERRKAIGKQLKYLKKNLGNIED
185	GC_00000001		WH8501	4646	9	354	312	0	0.943373	0.626766	0.753149					K07481	transposase, IS5 family							PF13586.9	Transposase DDE domain	-M--YRKEEQPLPPPEKFELPFEGKLSPNNRWVIMAELIPWDDFEEEYAKLFSAEKGAPAKLFRMALGTLIIKEKLGISDRETIEQIRENPYLQYFIGLNCYQQEPPLESSMLVHFRKRIDGELINKINKKIVKREIEKSDKEVKKKDCL-QEKGEKIKNKGKLILDATCAPADIKYPTDLGILNQARIETERIIDNLYKPLRVKLRKKPRTSRKIARKEYLKVAKKRKVSYQERRKAIGKQLKYLKKNSGNIED
186	GC_00000001		WH8501	4249	9	354	312	0	0.943373	0.626766	0.753149					K07481	transposase, IS5 family							PF05598.14	Transposase domain (DUF772)	-M--YRKEEQPLPPPEKFELPFEGKLSPNNRWVIMAELIPWDDFEEEYAKLFSAEKGAPAKLFRMALGTLIIKEKLGTSDRETIEQIRENPYLQYFIGLNCYQQEPPLESSMLVHFRKRIDRELINKINKKIVKREIDKSDKEVKKKDCL-QEKGEKIKNKGKLILDATCAPADIKYPTDLGILNQARIETERIIDNLYKPLRVKLRKKPRTSRKIARKEYLK--------------------------------
187	GC_00000001		WH8501	3181	9	354	312	0	0.943373	0.626766	0.753149					K07481	transposase, IS5 family							PF05598.14	Transposase domain (DUF772)	-M--YRKEEQPLPPPEKFELPFEGKLSPNNRWVIMAELIPWDDFEEEYAKLFSAEKGAPAKLFRMALGTLIIKEKLGTSDRETIEQIRENPYLQYFIGLNCYQQEPPLESSMLVHFRKRIDGELINKINKKIVKREIDKSDKEVKKRIVLPRKREEKLKNKG---------------------------------------------------------------------------------------------
188	GC_00000001		WH8501	6292	9	354	312	0	0.943373	0.626766	0.753149					K07481	transposase, IS5 family							PF05598.14	Transposase domain (DUF772)	-M--YRKEEQPLPPPEKFELPFEGKLSPNNRWVIMAELIPWDDFEEEYAKLFSAEKGAPAKLFRMALGTLIIKEKLGTSDRETIEQIRENPYLQYFIGLNCYQQEPPLESSMLVHFRKRIDGELINKINKKIVKREIDKSNKEVKKKDCL-Q-------------------------------------------------------------------------------------------------------
189	GC_00000001		WH8501	3337	9	354	312	0	0.943373	0.626766	0.753149					K07481	transposase, IS5 family							PF13586.9	Transposase DDE domain	-M--YRKEEQPLPPPEKFELPFEGKLSPNNRWVIMAELIPWDDFEEEYAKLFSAEKGAPAKLFRMALGTLIIKEKLGTSDRETIEQIRENPYLQYFIGLNCYQQEQPLESSMLVHFRKRIDRELINKINKKIVKREIDKSDKEVKKKDCL-QEKGEKIKNKGKLILDATCALADIKYPTDLGILNQARIETERIIDNLYKPLRVKLRKKPRTSRKIARKEYLKVAKKRKLSYQERRKAIGKQLKYLKKNLGNIED
190	GC_00000001		WH8501	2536	9	354	312	0	0.943373	0.626766	0.753149					K07481	transposase, IS5 family							PF05598.14	Transposase domain (DUF772)	-M--YRKEEQPLPPPEKFELPFEGKLSPNNRWVIMAELIPWDDFEEEYAKLFSAEKGAPAKLFRMALGTLIIKEKLGTSDRETIEQIRENPYLQYFIGLNCYQQEPPLESSMLVHFRKRIDGELINKINKK----------------------------------------------------------------------------------------------------------------------------
191	GC_00000001		WH8501	3826	9	354	312	0	0.943373	0.626766	0.753149					K07481	transposase, IS5 family							PF05598.14	Transposase domain (DUF772)	-M--YRKEEQPLPPPEKFELPFEGKLSPNNRWVIMAELIPWDDFEEEYAKLFSAEKGAPAKLFRMALGTLIIKEKLGTSDRETIEQIRENPYLQYFIGLNCYQQEPPLESSMLVHFRKRIDGELINKINKK----------------------------------------------------------------------------------------------------------------------------
192	GC_00000001		WH8501	6173	9	354	312	0	0.943373	0.626766	0.753149					K07481	transposase, IS5 family							PF05598.14	Transposase domain (DUF772)	-M--YRKEEQPLPPPEKFELPFEGKLSPNNRWVIMAELIPWDDFEEEYAKLFSAEKGAPAKLFRMALGTLIIKEKLGTSDRETIEQIRENPYLQYFIGLNCYQQEPPLESSMLVHFRKRIDGELINKINKK----------------------------------------------------------------------------------------------------------------------------
193	GC_00000001		WH8501	6337	9	354	312	0	0.943373	0.626766	0.753149					K07481	transposase, IS5 family							PF05598.14	Transposase domain (DUF772)	-M--YRKEEQPLPPPEKFELPFEGKLSPNNRWVIMAELIPWDDFEEEYAKLFSAEKGAPAKLFRMALGTLIIKEKLGTSDRETIEQIRENPYLQYFIGLNCYQQEPPLESSMLVHFRKRIDGELINKINKK----------------------------------------------------------------------------------------------------------------------------
194	GC_00000001		WH8501	1960	9	354	312	0	0.943373	0.626766	0.753149					K07481	transposase, IS5 family							PF05598.14	Transposase domain (DUF772)	-M--YRKEEQPLPPPEKFELPFEGKLSPNNRWVIMAELIPWDDFEEEYAKLFSAEKGAPAKLFRMALGTLIIKEKLGTSDRETIEQIRENPYLQYFIGLICYQQEPPLESSMLVHFRKRIDGELINKINKKIVSEGF--STRRIWSGTYI-IEFDQPFAGEPAVIST----------------------------------------------------------------------------------------
195	GC_00000001		WH8501	4463	9	354	312	0	0.943373	0.626766	0.753149					K07481	transposase, IS5 family							PF05598.14	Transposase domain (DUF772)	-M--YRKEEQPLPPPEKFELPFEGKLSPNNRWVIMAELIPWDDFEEEYAKLFSAEKGAPAKLFRMALGTLIIKEKLGTSDKETIEQIRENPYLQYFIGLNCYQQEPPLESSMLVHFRKRIDGELINKINKK----------------------------------------------------------------------------------------------------------------------------
196	GC_00000001		WH8501	4313	9	354	312	0	0.943373	0.626766	0.753149					K07481	transposase, IS5 family							PF05598.14	Transposase domain (DUF772)	-M--YRKEEQPLPPPEKFELPFEGKLSPNNCWVIMAELIPWDDFEEEYAKLFSAEKGAPAKLFRMALGTLIIKEKLGTSDRETIEQIRENPYLQYFIGLNCYQQEPPLESSMLVHFRKRIDGGLINKINKKIVKEK-----------------------------------------------------------------------------------------------------------------------
197	GC_00000001		WH8501	2831	9	354	312	0	0.943373	0.626766	0.753149					K07481	transposase, IS5 family							PF05598.14	Transposase domain (DUF772)	-M--YRKEEQPLPPPEKFELPFEGKLSPNNRWVIMAELIPWDDFEEESAKLFSAEKGAPAKLFRMALGTLIIKEKLGTSDRETIEQIRENPYLQYFIGLNCYQQEPPLESSMLVHFRKRIDGELINKINKK----------------------------------------------------------------------------------------------------------------------------
198	GC_00000001		WH8501	6391	9	354	312	0	0.943373	0.626766	0.753149					K07481	transposase, IS5 family							PF05598.14	Transposase domain (DUF772)	-M--YRKEEQPLPPPEKFELPFEGKLSPNNRWVIMAELIPWDDFEEESAKLFSAEKGAPAKLFRMALGTLIIKEKLGTSDRETIEQIRENPYLQYFIGLNCYQQEPPLESSMLVHFRKRIDGELINKINKK----------------------------------------------------------------------------------------------------------------------------
199	GC_00000001		WH8501	3601	9	354	312	0	0.943373	0.626766	0.753149					K07481	transposase, IS5 family							PF05598.14	Transposase domain (DUF772)	-M--YRKEEQPLPPPEKFELPFEGKLSPNNRWVIMAELIPWDDFEEEYAKLFSAEKGAPAKLFRMALGTLIIKEKLGTSDRETIEQIRENPYLQYFIGLNCYQQEPPLESSMLVHFRKRIDGELINKINKKIVKREIDKSDKEVKKRIVS-KKKEKK--------------------------------------------------------------------------------------------------
200	GC_00000001		WH8501	4612	9	354	312	0	0.943373	0.626766	0.753149					K07481	transposase, IS5 family							PF13586.9	Transposase DDE domain	-M--YRKEEQPLPPPEKFELPFEGKLSPNNRWVIMAELIPWDDFEEEYAKLFSAEKGAPAKLFRMALGTLIIKEKLGTSDRETIEQIRENPYLQYFIGLNCYQQEPPLESSMLVHFRKRIDGELINKINKKIVKREIDKSNKEVKKKDCL-QEKGEKIKNKGKLILDATCAPADIKYPTDLGILNQARIETERIIDNLYKPLRVKLRKKPRTSRIIARKEYLKVAKKRKVSYQERRKAIGKQLKYLKKNLGNIED
201	GC_00000001		WH8501	6248	9	354	312	0	0.943373	0.626766	0.753149					K07481	transposase, IS5 family							PF05598.14	Transposase domain (DUF772)	-M--YRKEEQPLPPPEKFELPFEGKLSPNNRWVIMAELIPWDDFEEEYAKLFSAEKGAPAKLFRMALGTLIIKEKLGTSDRETIEQIRENPYLQYFIGLNCYQQEPPLESSMLVHFRKRIDRELINKTQ------------------------------------------------------------------------------------------------------------------------------
202	GC_00000001		WH8501	4194	9	354	312	0	0.943373	0.626766	0.753149					K07481	transposase, IS5 family							PF13586.9	Transposase DDE domain	-M------------------------SPNNRWVIMAELIPWDDFEEEYAKLFSAEKGAPAKLFRMALGTLIIKEKLGTSDRETIEQIRENPYLQYFIGLNCYQQEPPLESSMLVHFRKRIDGELINKINKKIVKREIDKSDKEVKKKDCL-QEKGEKIKNKGKLILDATCAPADIKYPTDLGILNQARIETERIIDNLYKPLRVKLRKKPRTSRKIARKEYLKVAKKRKVSYQERRKAIGKQLKYLKKNLGNIED
203	GC_00000001		WH8501	4232	9	354	312	0	0.943373	0.626766	0.753149					K07481	transposase, IS5 family			COG3039	Transposase and inactivated derivatives, IS5 family (IS5)	X	Mobilome: prophages, transposons	PF13586.9	Transposase DDE domain	-M------------------------SPNNRWVIMAELIPWDDFEEEYAKLFSAEKGAPAKLFRMALGTLIIKEKLGTSDRETIEQIRENPYLQYFIGLNCYQQEPPLESSMLVHFRKRIDGELINKINKKIVKREIDKSDKEVKKKDCL-QEKGEKIKNKGKLILDATCAPADIKYPTDLGILNQARIETERIIDNLYKPLRVKLRKKPRTSRIIARKEYLKVAKKRKVSYQERRKAIGKQLKYLKKNLGNIED
204	GC_00000001		WH8501	5022	9	354	312	0	0.943373	0.626766	0.753149					K07481	transposase, IS5 family							PF05598.14	Transposase domain (DUF772)	-M--YRKEEQPLPPPEKFELPFEGKLSPNNRWVIMAELIPWDDFEEEYAKLFSAEKGAPAKLFRMALGTLIIKEKLGTSDRETIEQIRENPYLQYFIGLNCYQQEPPLESSMLVHFRKRIE-------------------ENENKSRTSD---------------------------------------------------------------------------------------------------------
205	GC_00000001		WH8501	2083	9	354	312	0	0.943373	0.626766	0.753149					K07481	transposase, IS5 family							PF05598.14	Transposase domain (DUF772)	-M---------------------------------AELIPWDDFEEEYAKLFSAEKGAPAKLFRMALGTLIIKGKLGTSDRETIEQIRENPYLQYFIGLNCYQQEPPLESSILVHFRKRIDGELINKINKKIVKREIDKSDKEVKKKDCL-Q-------------------------------------------------------------------------------------------------------
206	GC_00000001		WH8501	5505	9	354	312	0	0.943373	0.626766	0.753149					K07481	transposase, IS5 family							PF13586.9	Transposase DDE domain	-M---------------------------------AELIPWDDFEEEYAKLFSAEKGAPAKLFRMALGTLIIKEKSGTSDRETIEQIRENPYLQYFIGLNCYQQEPPLEPSMLVHFRKRIDGELINKINKKIVKREIDKSDKEVKKKDCL-QEKGEKIKNKGKLILDATCAPADIKYPTDLGILNQARIETERIIDNLYKLLRVKLRKKPRTSRKIARKEYLKVAKKRKVSYQERRKAIGKQLKYLKKNLGNIED
207	GC_00000001		WH8501	2719	9	354	312	0	0.943373	0.626766	0.753149					K07481	transposase, IS5 family							PF13586.9	Transposase DDE domain	-M---------------------------------AELIPWDDFEEEYAKLFSAEKGAPAKLFRMALGTLIIKEKLGTSDRETIEQIRENPYLQYFIGLNCYQQEPPLESSMLVHFRKRIDGELINKINKKIVKREIDKSDKEVKKKDCL-QEKGEKIKNKGKLILDATCAPADIKYPTDLGILNQARIETERIIDNLYKPLRVKLRKKPRTSRIIARKEYLKVAKKRKVSYQERRKAIGKQLKYLKKNLGNIED
208	GC_00000001		WH8501	3200	9	354	312	0	0.943373	0.626766	0.753149					K07481	transposase, IS5 family							PF13586.9	Transposase DDE domain	-M---------------------------------AELIPWDDFEEEYAKLFSAEKGAPAKLFRMALGTLIIKEKLGTSDRETIEQIRENPYLQYFIGLNCYQQEPPLESSMLVHFRKRIDGELINKINKKIVKREIDKSDKEVKKKDCL-QEKGEKIKNKGKLILDATCAPADIKYPTDLGILNQARIETKRIIDNLYKPLRVKLRKKPRTSRKIARKEYLKVAKKRKVSYQERRKAIGKQLKYLKKNLGNIED
209	GC_00000001		WH8501	6321	9	354	312	0	0.943373	0.626766	0.753149					K07481	transposase, IS5 family							PF13586.9	Transposase DDE domain	-M---------------------------------AELIPWDDFEEEYAKLFSAEKGAPAKLFRMALGTLIIKEKLGTSDRETIEQIRENPYLQYFIGLNCYQQEPPLESSMLVHFRKRIDGELINKINKKIVKREIDKSDKEVKKKDCL-QEKGEKIKNKGKLILDATCAPADIKYPTDLGILNQARIETERIIDNLYKPLRVKLRKKPRTSRKIARKEYLKVAKKRKVSYQERRKAIGKQLKYLKKNLGNIED
210	GC_00000001		WH8501	3866	9	354	312	0	0.943373	0.626766	0.753149					K07481	transposase, IS5 family							PF05598.14	Transposase domain (DUF772)	-M---------------------------------AELIPWDDFEEEYAKLFSAEKGAPAKLFRMALGTLIIKEKLGTSDRETIEQIRENPYLQYFIGLNCYQQEPPLESSMLLHFRKRIDGELINKINKKIVKREIDKSDKEVKKKDCL-QEKGEKIKNKGKLILDATCAPADIKYPTDLGILNQARIETERIIDNLYKPLRVKLRKKPRTSRKIARKE-----------------------------------
211	GC_00000001		WH8501	344	9	354	312	0	0.943373	0.626766	0.753149					K07481	transposase, IS5 family			COG3039	Transposase and inactivated derivatives, IS5 family (IS5)	X	Mobilome: prophages, transposons	PF13586.9	Transposase DDE domain	-M--YRKEEQPLPPPEKFELPFEGKLSPNNRWVIMAELIPWDDFEEEYAKLFSAEKGAPAKLFRMALGTLIIKEKLGTSDRETIEQIRENPYLQYFIGLNCYQQDVP----------------------------------------------------------------------------------------------------------------------------------------------------
212	GC_00000001		WH8501	807	9	354	312	0	0.943373	0.626766	0.753149					K07481	transposase, IS5 family							PF05598.14	Transposase domain (DUF772)	-M--YRKEEQPLPPPEKFELPFEGKLSPNNRWVIMAELIPWDDFEEEYAKLFSAEKGAPAKLFRMALGTLIIKEKLGTSDRENIEQIRENPYLQYFIGLNCYQ--------------------------------------------------------------------------------------------------------------------------------------------------------
213	GC_00000001		WH8501	6093	9	354	312	0	0.943373	0.626766	0.753149					K07481	transposase, IS5 family							PF05598.14	Transposase domain (DUF772)	-M----------------------------------------------LNFFSAEKGAPAKLFRMALGTLIIKEKLGTSDRETIEQIRENPYLQYFIGLNCYQQEPPLESSMLVHFRKRIDGELINKINKKIVKREIDKSDKEVKKKDCL-Q-------------------------------------------------------------------------------------------------------
214	GC_00000001		WH8501	3669	9	354	312	0	0.943373	0.626766	0.753149					K07481	transposase, IS5 family							PF05598.14	Transposase domain (DUF772)	-----------------------------------------------MLNFFSAEKGAPAKLFRMALGTLIIKEKLGTSDRETIEQIKENPYLQYFIGLNCYQQEPPLESSMLVHFRKRIDGELINKINKKIVKREIDKSDKEVKKKGLS---------------------------------------------------------------------------------------------------------
215	GC_00000001		WH8501	4151	9	354	312	0	0.943373	0.626766	0.753149					K07481	transposase, IS5 family							PF05598.14	Transposase domain (DUF772)	-M-------------------------------------AIADFVRNSGKLFSAEKGAPAKLFRMALGTLIIKEKLGTSDRETIEQIRENPYLQYFIGLNCYQQEPPLESSILVHFRKRIDGELINKINKKIVKREIDKSDKEVKKKDFL-QEKGEKIKNKGKLILNATCAPADIKYPTDLGILNQARIETERIIDNLYKPLRVKLRKKPRTSRKIARKEYLKVAKKRKVSYQERRKAIGKQLKYLKKNLGNIED
216	GC_00000001		WH8501	5816	9	354	312	0	0.943373	0.626766	0.753149					K07481	transposase, IS5 family							PF13586.9	Transposase DDE domain	-M---------------------------------------------------------------ALGTLIIKEKLGTSDRETIEQIRENPYLQYFIGLNCYQQEPPLESSMLVHFRKRIDGELINKINKKIVKREIDKSDKEVKKKDCL-QEKGEKIKNKGKLILDATCAPADIKYPTDFGILNQARIETERIIDNLYKPLRVKLRKKPRTSRIIARKEYLKVAKKRKVSYQERRKAIGKQLKYLKKNLGNIED
217	GC_00000001		WH8501	1748	9	354	312	0	0.943373	0.626766	0.753149					K07481	transposase, IS5 family							PF13586.9	Transposase DDE domain	-M---------------------------------------------------------------ALGTLIIKEKLGTSDRETIEQIRENPYLQYFIGLNCYQQEPPLESSMLVHFRKRIDGELINKINKKIVKREIDKSDKEVKKKDCL-QEKGEKIKNKGKLILDATCAPADIKYPTDLGILNQARIETERIIDNLYKPLRVKLRKKPRTSRIIARKEYLKVAKKRKVSYQERRKAIGKQLKYLKKNLGNIED
218	GC_00000001		WH8501	5149	9	354	312	0	0.943373	0.626766	0.753149					K07481	transposase, IS5 family							PF05598.14	Transposase domain (DUF772)	-M---------------------------------------------------------------ALGTLIIKEKLGTSDRETIEQIRENPYLQYFIGLNCYQQEPPLESSMLVHFRKRIDGELINKINKKIVKREIDKSDKEVKKKDCL-QEKGEKIKNKGKLILDATCAPADIKYPTDLGILNQARIETERIIDGTDSSE-----------------------------------------------------
219	GC_00000001		WH8501	2873	9	354	312	0	0.943373	0.626766	0.753149					K07481	transposase, IS5 family							PF13586.9	Transposase DDE domain	-M---------------------------------------------------------------ALGTLIIKEKLGTSDRETIEQIRENPYLQYFIGLNCYQQEPPLESSMLVHFRKRIDGELINKINKKIVKREIDKSDKEVKKKDCL-QEKGEKIKNKGKLILDATCAPADIKYPTDLGILNQARIETERIIDNLYKPLRVKLRKKPRTSRKIARKEYLKVAKKRKVSYQERRKAIGKQLKYLKKNSGNIED
220	GC_00000001		WH8501	1104	9	354	312	0	0.943373	0.626766	0.753149															-M--YRKEEQPLPPPEKFELPFEGKLSPNNRWVIMAELIPWDDFEEEYAKLFSAEKGAPAKLFRMALGTLIIKEKLGTSDR------------------------------------------------------------------------------------------------------------------------------------------------------------------------------
221	GC_00000001		WH8501	4674	9	354	312	0	0.943373	0.626766	0.753149															-M--YRKEEQPLPPPEKFELPFEGKLSPNNRWVIMAELIPWDDFEEEYAKLFSAEKGAPAKLFRMALGTLIIKEKLGTSDR------------------------------------------------------------------------------------------------------------------------------------------------------------------------------
222	GC_00000001		WH8501	2498	9	354	312	0	0.943373	0.626766	0.753149					K07481	transposase, IS5 family							PF13586.9	Transposase DDE domain	-M---------------------------------------------------------------ALGTLIIKEKLGTSDRETIEQIRENPYLQYFIGLNCYQQEPPLESSMLVHFKKRIDGELINKINKKIVKREIDKSDKEVKKKDCL-QEKGEKIKNKGKLILDATCAPADIKYPTDLGILNKARIETERIIDNLYKPLRVKLRKKPRTSRKIARKEYLKVAKKRKVSYQERRKAIGKQLKYLKKNLGNIED
223	GC_00000001		WH8501	704	9	354	312	0	0.943373	0.626766	0.753149					K07481	transposase, IS5 family							PF13586.9	Transposase DDE domain	-M---------------------------------------------------------------ALGTLIIKEKLGTSDRETIEQIRENPYLQYFIGLNCYQQEPPLESSMLVHFKKRIDGELINKINKKIVKREIDKSDKEVKKKDCL-QEKGEKIKNKGKLILDATCAPADIKYPTDLGIFNQARIETERIIDNLYKPLRVKLRKKPRTSRKIAIKEYLKVAKKRKVSYQERKKAIGKQLKYLKKNLGNIED
224	GC_00000001		WH8501	1551	9	354	312	0	0.943373	0.626766	0.753149					K07481	transposase, IS5 family			COG3039	Transposase and inactivated derivatives, IS5 family (IS5)	X	Mobilome: prophages, transposons	PF13586.9	Transposase DDE domain	-M---------------------------------------------------------------ALGTLIIKGKLGTSDRETIEKIRENPYLQYFIGLNCYQQEPPLESSMLVHFRKRIDGELINKINKKIVKREIDKSDKEVKKKDCL-QEKGEKIKNKGKLILDATCTPADIKYPTDLGILNQARIETERIIDNLYKPLRVKLRKKPRTSRIIARKEYLKVAKKRKVSYQERRKAIGKQLKYLKKNLGNIED
225	GC_00000001		WH8501	1934	9	354	312	0	0.943373	0.626766	0.753149					K07481	transposase, IS5 family							PF13586.9	Transposase DDE domain	-M--YRKEEQPLPPPEKFELPFEGKLSPNNRWVIMAELIPWDDFEEEYAKLFSAEKGAPAKLFRMALGTLIIKEKLRTSDRETIEQIRENPYLQYFIGLNCYQQEPPLESSMLVHFRKRIDRELINKINKKIVKREIDKSDKEVKKKDCL-QEKREKIKNKGKLILDATCAPADIKYPTDLGILNQARIETERIIDNLYKPLRVKLRKKPRTSRIIARKEYLKVAKKRKVSYQERRKAIGKQLKYLKKNLGNIED
226	GC_00000001		WH8501	5628	9	354	312	0	0.943373	0.626766	0.753149					K07481	transposase, IS5 family							PF13586.9	Transposase DDE domain	-M--------------------------------------------------------------------------------------------------------------LVHFRKRIDGELINKINKKIVKREIDKSDKEVKKKDCL-QEKGEKIKNKGKLILDATCAPADIKYPTDLGILNQARIETERIIDNLYKPLRVKLRKKPRTSRKIARKEYLKVAKKRKVSYQERRKAIGKQLKYLKKNLGNIED
227	GC_00000001		WH8501	808	9	354	312	0	0.943373	0.626766	0.753149					K07481	transposase, IS5 family							PF13586.9	Transposase DDE domain	-M--------------------------------------------------------------------------------------------------------------LVHFRKRIDGELINKINKKIVKREIDKSDKEVKKKDCL-QEKGEKIKNKGKLILDATCAPADIKYPTDLGILNQARIETERIIDNLYKPLRVKLRKKPRTSRKIARKEYLKVAKKRKVSYQERRKAIGKQLKYLKKNLGNIED
228	GC_00000001		WH8501	5829	9	354	312	0	0.943373	0.626766	0.753149					K07481	transposase, IS5 family							PF13586.9	Transposase DDE domain	-M--------------------------------------------------------------------------------------------------------------LVHFRKRIDGELINKINKKIVKREIDKSDKEVKKKDCL-QEKGEKIKNKGKLILDATCAPADIKYPTDLGILNQARIETERIIDNLYKPLRVKLRKKPRTSRKIARKEYLKVAKKRKVSYQERRKAIGKQLKYLKKNLGNIED
229	GC_00000001		WH8501	1103	9	354	312	0	0.943373	0.626766	0.753149					K07481	transposase, IS5 family							PF13586.9	Transposase DDE domain	-M--------------------------------------------------------------------------------------------------------------LVHFRKRIDGELINKINKKIVKREIDKSDKEVKKKDCL-QEKGEKIKNKGKLILDATCAPADIKYPTDLGILNQARIETERIIDNLYKPLRVKLRKKPRTSRKIARKEYLKVAKKRKVSYQERRKAIGKQLKYLKKNLGNIED
230	GC_00000001		WH8501	3776	9	354	312	0	0.943373	0.626766	0.753149					K07481	transposase, IS5 family							PF13586.9	Transposase DDE domain	-M--------------------------------------------------------------------------------------------------------------LVHFRKRIDGELINKINKKIVKREIDKSDKEVKKKDCL-QEKGEKIKNKGKLILDATCAPADIKYPTDLGIFNQARIETERIIDNLYKPLRVKLRKKPRTSRKIARKEYLKVAKKRKVSYQERRKAIGKQLKYLKKNLGDIED
231	GC_00000001		WH8501	4673	9	354	312	0	0.943373	0.626766	0.753149					K07481	transposase, IS5 family							PF13586.9	Transposase DDE domain	-M--------------------------------------------------------------------------------------------------------------LVHFRKRIDGELINKINKKIVKREIDKSDKEVKKKDCL-QEKGEKIKNKGKLILDATCAPADIKYPTDLGILNQARIEKERIIDNLYKPLRVKLRKKPRTSRKIARKEYLKVAKKRKVSYQERRKAIGKQLKYLKKNLGNIED
232	GC_00000001		WH8501	207	9	354	312	0	0.943373	0.626766	0.753149					K07481	transposase, IS5 family							PF13586.9	Transposase DDE domain	-M----------------------------------------------------------------------------------------------------------------------------------LSRQILYCGEQLQ----------------GKLILDATCAPADIKYPTDLGILNQARIETERIIDNLYKPLRVKLRKKPRTSRKIARKEYLKVAKKRKVSYQERRKAIGKQLKYLKKNLGNIED
233	GC_00000001		WH8501	3600	9	354	312	0	0.943373	0.626766	0.753149					K07481	transposase, IS5 family							PF13586.9	Transposase DDE domain	-M--WR---------------------------------------------------------------------------------------------------------------------------------------------------------------------PADIKYPTDLGILNQARIETERIIDNLYKPLRVKLRKKPRTSRKIARKEYLKVAKKRKVSYQERRKAIGKQLKYLKKNLGNIED
234	GC_00000001		WH8501	6546	9	354	312	0	0.943373	0.626766	0.753149					K07481	transposase, IS5 family							PF13586.9	Transposase DDE domain	-M-------------------------------------------------------------------------------------------------------------------------------------------------------------------------------------------NTERIIDNLYKPLRVKLRKKPRTSRKIARKEYLKVAKKRKVSYQERRKAIGKQLKYLKKNLGNIED
235	GC_00000001		WH8501	6703	9	354	312	0	0.943373	0.626766	0.753149					K07481	transposase, IS5 family							PF13586.9	Transposase DDE domain	-M------------------------------------------------------------------------------------------------------------------------------------------------------------------------------------------------------------RKKPRTSRIIARKEYLKVAKKRKVSYQERRKAIGKQLKYLKKNLGNIED
236	GC_00000001		WH8501	2441	9	354	312	0	0.943373	0.626766	0.753149					K07481	transposase, IS5 family							PF13586.9	Transposase DDE domain	-M------------------------------------------------------------------------------------------------------------------------------------------------------------------------------------------------------------RKKPRTSRKIARKEYLKVAKKRKVSYQERRKAIGKQLKYLKKNLGNIED
237	GC_00000001		WH8501	4312	9	354	312	0	0.943373	0.626766	0.753149					K07481	transposase, IS5 family							PF13586.9	Transposase DDE domain	-M------------------------------------------------------------------------------------------------------------------------------------------------------------------------------------------------------------RKKPRTSRKIARKEYLKVAKKRKVSYQERRKAIGKQLKYLKKNLGNIED
238	GC_00000001		WH8501	6172	9	354	312	0	0.943373	0.626766	0.753149					K07481	transposase, IS5 family							PF13586.9	Transposase DDE domain	-M------------------------------------------------------------------------------------------------------------------------------------------------------------------------------------------------------------RKKPRTSRIIARKEYLKVAKKRKVSYQERRKAIGKQLKYLKKNLGNIED
239	GC_00000001		WH8501	2067	9	354	312	0	0.943373	0.626766	0.753149					K07481	transposase, IS5 family							PF13586.9	Transposase DDE domain	-M----------------------------------------------------------------------------------------------------------------------------------------------------------------------------------------------------------KLRKKPRTSRKIARKEYLKVAKKRKVSYQERRKAIGKQLKYLKKNLGNIED
240	GC_00000001		WH8501	1584	9	354	312	0	0.943373	0.626766	0.753149					K07481	transposase, IS5 family							PF13586.9	Transposase DDE domain	-M------------------------------------------------------------------------------------------------------------------------------------------------------------------------------------------------------------RKKPRTSRKIARKEYLKVAKKRKVSYQERRKAIGKQLKYLKKNLGNIED
241	GC_00000001		WH8501	6638	9	354	312	0	0.943373	0.626766	0.753149					K07481	transposase, IS5 family							PF13586.9	Transposase DDE domain	-M------------------------------------------------------------------------------------------------------------------------------------------------------------------------------------------------------------RKKPRTSRIIARKEYLKVAKKRKVSYQERRKAIGKQLKYLKKNLGNIED
242	GC_00000001		WH8501	6281	9	354	312	0	0.943373	0.626766	0.753149					K07481	transposase, IS5 family			COG3039	Transposase and inactivated derivatives, IS5 family (IS5)	X	Mobilome: prophages, transposons	PF13586.9	Transposase DDE domain	-M------------------------------------------------------------------------------------------------------------------------------------------------------------------------------------------------------------RKKPRTSRKIARKEYLKVAKKRKVSYQERRKAIGKQLKYLKKNLGNIED
243	GC_00000001		WH8501	5359	9	354	312	0	0.943373	0.626766	0.753149					K07481	transposase, IS5 family							PF13586.9	Transposase DDE domain	-M------------------------------------------------------------------------------------------------------------------------------------------------------------------------------------------------------------RKKPRTSRKIARKEYLKVAKKRKVSYQERRKAIGKQLKYLKKNLGNIED
244	GC_00000001		WH8501	3827	9	354	312	0	0.943373	0.626766	0.753149					K07481	transposase, IS5 family			COG3039	Transposase and inactivated derivatives, IS5 family (IS5)	X	Mobilome: prophages, transposons	PF13586.9	Transposase DDE domain	-M------------------------------------------------------------------------------------------------------------------------------------------------------------------------------------------------------------RKKPRTSRKIARKEYLKVAKKRKVSYQERRKAIGKQLKYLKKNLGNIED
245	GC_00000001		WH8501	2292	9	354	312	0	0.943373	0.626766	0.753149					K07481	transposase, IS5 family			COG3039	Transposase and inactivated derivatives, IS5 family (IS5)	X	Mobilome: prophages, transposons	PF13586.9	Transposase DDE domain	-M------------------------------------------------------------------------------------------------------------------------------------------------------------------------------------------------------------RKKPRTSRKIARKEYLKVAKKRKVSYQERRKAIGKQLKYLKKNLGNIED
246	GC_00000001		WH8501	4160	9	354	312	0	0.943373	0.626766	0.753149					K07481	transposase, IS5 family							PF13586.9	Transposase DDE domain	-M------------------------------------------------------------------------------------------------------------------------------------------------------------------------------------------------------------RKKPRTSRKIARKEYLKVAKKRKVSYQERRKAIGKQLKYLKKNLGNIED
247	GC_00000001		WH8501	2832	9	354	312	0	0.943373	0.626766	0.753149					K07481	transposase, IS5 family							PF13586.9	Transposase DDE domain	-M------------------------------------------------------------------------------------------------------------------------------------------------------------------------------------------------------------RKKPRTSRIIARKEYLKVAKKRKVSYQERRKAIGKQLKYLKKNLGNIED
248	GC_00000001		WH8501	2526	9	354	312	0	0.943373	0.626766	0.753149					K07481	transposase, IS5 family							PF13586.9	Transposase DDE domain	-M------------------------------------------------------------------------------------------------------------------------------------------------------------------------------------------------------------RKKPRTSRKIARKEYLKVAKKRKVSYQERRKAIGKQLKYLKKNLGNIED
249	GC_00000001		WH8501	5577	9	354	312	0	0.943373	0.626766	0.753149					K07481	transposase, IS5 family							PF13586.9	Transposase DDE domain	-M------------------------------------------------------------------------------------------------------------------------------------------------------------------------------------------------------------RKKPRTSRKIARKEYLKVAKKRKVSYQERRKAIGKQLKYLKKNLGNIED
250	GC_00000001		WH8501	3254	9	354	312	0	0.943373	0.626766	0.753149					K07481	transposase, IS5 family							PF13586.9	Transposase DDE domain	-M------------------------------------------------------------------------------------------------------------------------------------------------------------------------------------------------------------RKKPRTSRIIARKEYLKVAKKRKVSYQERRKAIGKQLKYLKKNLGNIED
251	GC_00000001		WH8501	6293	9	354	312	0	0.943373	0.626766	0.753149					K07481	transposase, IS5 family							PF13586.9	Transposase DDE domain	-M------------------------------------------------------------------------------------------------------------------------------------------------------------------------------------------------------------RKKPRTSRIIARKEYLKVAKKRKVSYQERRKAIGKQLKYLKKNLGNIED
252	GC_00000001		WH8501	2244	9	354	312	0	0.943373	0.626766	0.753149					K07481	transposase, IS5 family							PF13586.9	Transposase DDE domain	-M------------------------------------------------------------------------------------------------------------------------------------------------------------------------------------------------------------RKKPRTSRIIARKEYLKVAKKRKVSYQERRKAIGKQLKYLKKNLGNIED
253	GC_00000001		WH8501	893	9	354	312	0	0.943373	0.626766	0.753149					K07481	transposase, IS5 family							PF13586.9	Transposase DDE domain	-M------------------------------------------------------------------------------------------------------------------------------------------------------------------------------------------------------------RKKPRTSRKIARKEYLKVAKKRKVSYQERRKAIGKQLKYLKKNLGNIED
254	GC_00000001		WH8501	141	9	354	312	0	0.943373	0.626766	0.753149					K07481	transposase, IS5 family							PF13586.9	Transposase DDE domain	-M------------------------------------------------IFG--------LFKTM----------------------------YF---------------FILHFEVRNLG-------------------------------------------------------------------------------------------------------------YQERRKAIGKQLKYLKKNLGNIED
255	GC_00000001		WH8501	5344	9	354	312	0	0.943373	0.626766	0.753149					K07481	transposase, IS5 family							PF13586.9	Transposase DDE domain	-M----------------------------------------------------------------------------------------------------------------------------------LKPKVPIKKKQANREPVK----------------------------------------------------------------------------------------------YLKKNLGNIED
256	GC_00000001		WH8501	5520	9	354	312	0	0.943373	0.626766	0.753149					K07481	transposase, IS5 family							PF13586.9	Transposase DDE domain	-Y---------------------------------------------------------------------------------------------------------------------------------------------------------------------------------------------------------------------------------------------------LKKNLGNIED
257	GC_00000001		WH8501	5062	9	354	312	0	0.943373	0.626766	0.753149					K07481	transposase, IS5 family							PF13586.9	Transposase DDE domain	-----------------------------------------------------------------------------------------------------------------------------------------------------------------------------------------------------------------------------------------------------LKKNLGNIED
258	GC_00000001		WH8501	4172	9	354	312	0	0.943373	0.626766	0.753149					K07481	transposase, IS5 family							PF13586.9	Transposase DDE domain	-I-------------------------------------SWGSLE------------------------------------------------------------------------------------------------------------------------------------------------------------------------------------------------------------------
259	GC_00000001		WH8501	3720	9	354	312	0	0.943373	0.626766	0.753149					K07481	transposase, IS5 family							PF13586.9	Transposase DDE domain	-W-----------------------------------------TDDRYRNL---------------------------------------------------------------------------RMYRRLIQAGARMENLSKRQKNCL---------------------------------------------------------------------------------------------------------
260	GC_00000001		WH8501	2989	9	354	312	0	0.943373	0.626766	0.753149					K07481	transposase, IS5 family							PF13586.9	Transposase DDE domain	-P-------------------------------------------------------------------------------------------------------------------------------------------------------------------------------------------------------------------------------------------------------------
261	GC_00000001		WH8501	2681	9	354	312	0	0.943373	0.626766	0.753149					K07481	transposase, IS5 family							PF13586.9	Transposase DDE domain	---------------------------------------------------------------------------------------------------------------------------------------------------------------------------------------------------------------------------------------------------------------
262	GC_00000001		WH8501	5500	9	354	312	0	0.943373	0.626766	0.753149					K07481	transposase, IS5 family							PF13586.9	Transposase DDE domain	-M-------------------------------------------------------------------------------------------------------------------------------------------------------------------------------------------------------------------------------------------------------------
263	GC_00000001		WH8501	16	9	354	312	0	0.943373	0.626766	0.753149					K07481	transposase, IS5 family							PF13586.9	Transposase DDE domain	-N--------------------------------------------------------------------------------------------------------------------------------------------------CL---------------------------------------------------------------------------------------------------------
264	GC_00000001		WH8501	1769	9	354	312	0	0.943373	0.626766	0.753149					K07481	transposase, IS5 family							PF13586.9	Transposase DDE domain	-Y-------------------------------------------------------------------------------------------------------------------------------------------------------------------------------------------------------------------------------------------------------------
265	GC_00000001		WH8501	1376	9	354	312	0	0.943373	0.626766	0.753149					K07481	transposase, IS5 family							PF13586.9	Transposase DDE domain	-M--------------------------------------WEN--------------------------------------------------------------------------------------------------------------------------------------------------------------------------------------------------------------------
266	GC_00000001		WH8501	1665	9	354	312	0	0.943373	0.626766	0.753149					K07481	transposase, IS5 family							PF13586.9	Transposase DDE domain	-M--------------------------------------WEN--------------------------------------------------------------------------------------------------------------------------------------------------------------------------------------------------------------------
267	GC_00000001		WH8501	6246	9	354	312	0	0.943373	0.626766	0.753149					K07481	transposase, IS5 family							PF13586.9	Transposase DDE domain	-M-------------------------------------------------------------------------------------------------------------------------------------------------------------------------------------------------------------------------------------------------------------
268	GC_00000001		WH8501	399	9	354	312	0	0.943373	0.626766	0.753149					K07481	transposase, IS5 family							PF13586.9	Transposase DDE domain	-M-------------------------------------------------------------------------------------------------------------------------------------------------------------------------------------------------------------------------------------------------------------
269	GC_00000001		WH8501	4429	9	354	312	0	0.943373	0.626766	0.753149					K07481	transposase, IS5 family			COG3039	Transposase and inactivated derivatives, IS5 family (IS5)	X	Mobilome: prophages, transposons	PF13586.9	Transposase DDE domain	-M-------------------------------------------------------------------------------------------------------------------------------------------------------------------------------------------------------------------------------------------------------------
270	GC_00000001		WH8501	5210	9	354	312	0	0.943373	0.626766	0.753149					K07481	transposase, IS5 family			COG3039	Transposase and inactivated derivatives, IS5 family (IS5)	X	Mobilome: prophages, transposons	PF13586.9	Transposase DDE domain	-M-------------------------------------------------------------------------------------------------------------------------------------------------------------------------------------------------------------------------------------------------------------
271	GC_00000001		WH8501	5589	9	354	312	0	0.943373	0.626766	0.753149					K07481	transposase, IS5 family			COG3039	Transposase and inactivated derivatives, IS5 family (IS5)	X	Mobilome: prophages, transposons	PF13586.9	Transposase DDE domain	-M-------------------------------------------------------------------------------------------------------------------------------------------------------------------------------------------------------------------------------------------------------------
272	GC_00000001		WH8501	5087	9	354	312	0	0.943373	0.626766	0.753149					K07481	transposase, IS5 family							PF13586.9	Transposase DDE domain	-M-------------------------------------------------------------------------------------------------------------------------------------------------------------------------------------------------------------------------------------------------------------
273	GC_00000001		WH8501	2148	9	354	312	0	0.943373	0.626766	0.753149					K07481	transposase, IS5 family							PF13586.9	Transposase DDE domain	-M-------------------------------------------------------------------------------------------------------------------------------------------------------------------------------------------------------------------------------------------------------------
274	GC_00000001		WH8501	3867	9	354	312	0	0.943373	0.626766	0.753149					K07481	transposase, IS5 family							PF13586.9	Transposase DDE domain	-M--------------------------------------WEN--------------------------------------------------------------------------------------------------------------------------------------------------------------------------------------------------------------------
275	GC_00000001		WH8501	2537	9	354	312	0	0.943373	0.626766	0.753149					K07481	transposase, IS5 family							PF13586.9	Transposase DDE domain	-M-------------------------------------------------------------------------------------------------------------------------------------------------------------------------------------------------------------------------------------------------------------
276	GC_00000001		WH8501	1159	9	354	312	0	0.943373	0.626766	0.753149					K07481	transposase, IS5 family							PF13586.9	Transposase DDE domain	-M-------------------------------------------------------------------------------------------------------------------------------------------------------------------------------------------------------------------------------------------------------------
277	GC_00000001		WH8501	6144	9	354	312	0	0.943373	0.626766	0.753149					K07481	transposase, IS5 family			COG3039	Transposase and inactivated derivatives, IS5 family (IS5)	X	Mobilome: prophages, transposons	PF13586.9	Transposase DDE domain	-M--------------------------------------WEN--------------------------------------------------------------------------------------------------------------------------------------------------------------------------------------------------------------------
278	GC_00000001		WH8501	53	9	354	312	0	0.943373	0.626766	0.753149					K07481	transposase, IS5 family							PF13586.9	Transposase DDE domain	MS---------------------------------------RDYQKSY-----------------------------------------------------------------------------------------------------------------------------------------------------------------------------------------------------------------------------------------EQQQSMWENKTQSVPQRIVSLTQRHIRPIVRGKAGKPIEFGAKLSVSCVDNYVFLDKISWENFNESCHLKEQVEKYKETFGYYPESVHVDKIYRTRENRNWCKERGIRISGPKLGRPP…
279	GC_00000001		WH8501	4844	9	354	312	0	0.943373	0.626766	0.753149					K07481	transposase, IS5 family							PF13586.9	Transposase DDE domain	-M--------------------------------------WEN--------------------------------------------------------------------------------------------------------------------------------------------------------------------------------------------------------------------
280	GC_00000001		WH8501	6104	9	354	312	0	0.943373	0.626766	0.753149					K07481	transposase, IS5 family							PF13586.9	Transposase DDE domain	-M-------------------------------------------------------------------------------------------------------------------------------------------------------------------------------------------------------------------------------------------------------------
281	GC_00000001		WH8501	3182	9	354	312	0	0.943373	0.626766	0.753149					K07481	transposase, IS5 family							PF13586.9	Transposase DDE domain	-E-------------------------------------------------------------------------------------------------------------------------------------------------------------------------------------------------------------------------------------------------------------
282	GC_00000001		WH8501	3782	9	354	312	0	0.943373	0.626766	0.753149					K07481	transposase, IS5 family			COG3039	Transposase and inactivated derivatives, IS5 family (IS5)	X	Mobilome: prophages, transposons	PF13586.9	Transposase DDE domain	-M--------------------------------------WEN--------------------------------------------------------------------------------------------------------------------------------------------------------------------------------------------------------------------
283	GC_00000001		WH8501	6499	9	354	312	0	0.943373	0.626766	0.753149					K07481	transposase, IS5 family							PF13586.9	Transposase DDE domain	-M-------------------------------------------------------------------------------------------------------------------------------------------------------------------------------------------------------------------------------------------------------------
284	GC_00000001		WH8501	4435	9	354	312	0	0.943373	0.626766	0.753149					K07481	transposase, IS5 family							PF13586.9	Transposase DDE domain	-M-------------------------------------------------------------------------------------------------------------------------------------------------------------------------------------------------------------------------------------------------------------
285	GC_00000001		WH8501	2803	9	354	312	0	0.943373	0.626766	0.753149					K07481	transposase, IS5 family							PF13586.9	Transposase DDE domain	-M--------------------------------------WEN--------------------------------------------------------------------------------------------------------------------------------------------------------------------------------------------------------------------
286	GC_00000001		WH8501	2789	9	354	312	0	0.943373	0.626766	0.753149					K07481	transposase, IS5 family							PF13586.9	Transposase DDE domain	-S-----------------------------------------------------------------------------------------------------------------------------------------------RRGSL---------------------------------------------------------------------------------------------------------
287	GC_00000001		WH8501	1636	9	354	312	0	0.943373	0.626766	0.753149					K07481	transposase, IS5 family							PF13586.9	Transposase DDE domain	---------------------------------------------------------------------------------------------------------------------------------------------------------------------------------------------------------------------------------------------------------------
288	GC_00000001		WH8501	5935	9	354	312	0	0.943373	0.626766	0.753149					K07481	transposase, IS5 family							PF13586.9	Transposase DDE domain	-M----------------------------------------------------------------------------NNNGQCGRIRPRVFLEIIVSL------------------------------------------------------------------------------------------------------------------------------------------------------------
289	GC_00000001		WH8501	5476	9	354	312	0	0.943373	0.626766	0.753149					K07481	transposase, IS5 family							PF13586.9	Transposase DDE domain	---------------------------------------------------------------------------------------------------------------------------------------------------------------------------------------------------------------------------------------------------------------
290	GC_00000001		WH8501	3433	9	354	312	0	0.943373	0.626766	0.753149					K07481	transposase, IS5 family							PF13586.9	Transposase DDE domain	-K-------------------------------------------------------------------------------------------------------------------------------------------------TCK---------------------------------------------------------------------------------------------------------
291	GC_00000001		WH8501	3668	9	354	312	0	0.943373	0.626766	0.753149					K07481	transposase, IS5 family									-M------------------------------------------------------------------------------------------------------------------------------------------------------------------------------------------------------------RKKPRTSRKIARKEYLKVAKKRKVSYQERRKAIGKQLKYLKKNLGNIED
292	GC_00000001		WH8501	633	9	354	312	0	0.943373	0.626766	0.753149					K07481	transposase, IS5 family							PF13586.9	Transposase DDE domain	---------------------------------------------------------------------------------------------------------------------------------------------------------------------------------------------------------------------------------------------------------------
293	GC_00000001		WH8501	31	9	354	312	0	0.943373	0.626766	0.753149					K07481	transposase, IS5 family							PF13586.9	Transposase DDE domain	-M-------------------------------------------------------------------------------------------------------------------------------------------------------------------------------------------------------------------------------------------------------------
294	GC_00000001		WH8501	4988	9	354	312	0	0.943373	0.626766	0.753149					K07481	transposase, IS5 family							PF13586.9	Transposase DDE domain	-M-------------------------------------------------------------------------------------------------------------------------------------------------------------------------------------------------------------------------------------------------------------
295	GC_00000001		WH8501	1597	9	354	312	0	0.943373	0.626766	0.753149					K07481	transposase, IS5 family							PF13586.9	Transposase DDE domain	-M-------------------------------------------------------------------------------------------------------------------------------------------------------------------------------------------------------------------------------------------------------------
296	GC_00000001		WH8501	4148	9	354	312	0	0.943373	0.626766	0.753149					K07481	transposase, IS5 family							PF13586.9	Transposase DDE domain	-M-------------------------------------------------------------------------------------------------------------------------------------------------------------------------------------------------------------------------------------------------------------
297	GC_00000001		WH8501	6456	9	354	312	0	0.943373	0.626766	0.753149					K07481	transposase, IS5 family							PF13586.9	Transposase DDE domain	-M-------------------------------------------------------------------------------------------------------------------------------------------------------------------------------------------------------------------------------------------------------------
298	GC_00000001		WH8501	1614	9	354	312	0	0.943373	0.626766	0.753149					K07481	transposase, IS5 family							PF13586.9	Transposase DDE domain	-M-------------------------------------------------------------------------------------------------------------------------------------------------------------------------------------------------------------------------------------------------------------
299	GC_00000001		WH8501	3447	9	354	312	0	0.943373	0.626766	0.753149					K07481	transposase, IS5 family							PF13586.9	Transposase DDE domain	-M-------------------------------------------------------------------------------------------------------------------------------------------------------------------------------------------------------------------------------------------------------------
300	GC_00000001		WH8501	3426	9	354	312	0	0.943373	0.626766	0.753149					K07481	transposase, IS5 family							PF13586.9	Transposase DDE domain	-M-------------------------------------------------------------------------------------------------------------------------------------------------------------------------------------------------------------------------------------------------------------
301	GC_00000001		WH8501	825	9	354	312	0	0.943373	0.626766	0.753149					K07481	transposase, IS5 family							PF13586.9	Transposase DDE domain	-N-------------------------------------------------------------------------------------------------------------------------------------------------------------------------------------------------------------------------------------------------------------
302	GC_00000001		WH8501	2069	9	354	312	0	0.943373	0.626766	0.753149					K07481	transposase, IS5 family							PF13586.9	Transposase DDE domain	-M-------------------------------------------------------------------------------------------------------------------------------------------------------------------------------------------------------------------------------------------------------------
303	GC_00000001		WH8501	4448	9	354	312	0	0.943373	0.626766	0.753149					K07481	transposase, IS5 family							PF13586.9	Transposase DDE domain	-M-------------------------------------------------------------------------------------------------------------------------------------------------------------------------------------------------------------------------------------------------------------
304	GC_00000001		WH8501	3981	9	354	312	0	0.943373	0.626766	0.753149					K07481	transposase, IS5 family							PF13586.9	Transposase DDE domain	---------------------------------------------------------------------------------------------------------------------------------------------------------------------------------------------------------------------------------------------------------------
305	GC_00000001		WH8501	5987	9	354	312	0	0.943373	0.626766	0.753149					K07481	transposase, IS5 family							PF13586.9	Transposase DDE domain	-N---------------------GRGSPH-----------------------------------------------------------------------------------FVHSE------------------------------------------------------------------------------------------------------------------------------------------
306	GC_00000001		WH8501	6303	9	354	312	0	0.943373	0.626766	0.753149					K07481	transposase, IS5 family							PF13586.9	Transposase DDE domain	---------------------------------------------------------------------------------------------------------------------------------------------------------------------------------------------------------------------------------------------------------------
307	GC_00000001		WH8501	626	9	354	312	0	0.943373	0.626766	0.753149					K07481	transposase, IS5 family							PF13586.9	Transposase DDE domain	---------------------------------------------------------------------------------------------------------------------------------------------------------------------------------------------------------------------------------------------------------------
308	GC_00000001		WH8501	776	9	354	312	0	0.943373	0.626766	0.753149					K07481	transposase, IS5 family							PF13586.9	Transposase DDE domain	---------------------------------------------------------------------------------------------------------------------------------------------------------------------------------------------------------------------------------------------------------------
309	GC_00000001		WH8501	1676	9	354	312	0	0.943373	0.626766	0.753149					K07481	transposase, IS5 family							PF13586.9	Transposase DDE domain	-V-------------------------------------------------------------------------------------------------------------------------------------------------------------------------------------------------------------------------------------------------------------
310	GC_00000001		WH8501	3993	9	354	312	0	0.943373	0.626766	0.753149					K07481	transposase, IS5 family							PF13586.9	Transposase DDE domain	-M-------------------------------------------------------------------------------------------------------------------------------------------------------------------------------------------------------------------------------------------------------------
311	GC_00000001		WH8501	638	9	354	312	0	0.943373	0.626766	0.753149					K07481	transposase, IS5 family							PF13586.9	Transposase DDE domain	-M-------------------------------------------------------------------------------------------------------------------------------------------------------------------------------------------------------------------------------------------------------------
312	GC_00000001		WH8501	648	9	354	312	0	0.943373	0.626766	0.753149					K07481	transposase, IS5 family							PF13586.9	Transposase DDE domain	-M-------------------------------------------------------------------------------------------------------------------------------------------------------------------------------------------------------------------------------------------------------------
313	GC_00000001		WH8501	5136	9	354	312	0	0.943373	0.626766	0.753149					K07481	transposase, IS5 family							PF13586.9	Transposase DDE domain	-M-------------------------------------------------------------------------------------------------------------------------------------------------------------------------------------------------------------------------------------------------------------
314	GC_00000001		WH8501	3884	9	354	312	0	0.943373	0.626766	0.753149					K07481	transposase, IS5 family							PF13586.9	Transposase DDE domain	---------------------------------------------------------------------------------------------------------------------------------------------------------------------------------------------------------------------------------------------------------------
315	GC_00000001		WH8501	8	9	354	312	0	0.943373	0.626766	0.753149					K07481	transposase, IS5 family							PF13586.9	Transposase DDE domain	-S-----------------------------------------------------------------------NRVGT---------------------------------------------------------------------------------------------------------------------------------------------------------------------------------
316	GC_00000001		WH8501	4854	9	354	312	0	0.943373	0.626766	0.753149					K07481	transposase, IS5 family							PF05598.14	Transposase domain (DUF772)	-M--YRKEEQPLPPPEKFELPFEGKLSPNNRWVIMAELIPWDDFEEEYAKLFSAEKGAPAKLFRMALGILIIKEKLGTSDRETIEQIRENPYLQYFIGLNCYQQEPPLESSIPDSALQKVA---LNNTSLGLI-----------IKYNCLSS-------------------------------------------------------------------------------------------------------
317	GC_00000001		WH8501	6698	9	354	312	0	0.943373	0.626766	0.753149					K07481	transposase, IS5 family							PF05598.14	Transposase domain (DUF772)	-M--YRKEEQPLPPPEKFELPFEGKLSPNNRWVIMAELIPWDDFEEEYAKLFSAEKGAPAKLFRMALGILIIKEKLGTSDRETIEQIRENPYLQYFIGLNCYQQEPPLESSIPDSALQKVA---LNNTSLGLI-----------IKYNCLSS-------------------------------------------------------------------------------------------------------
318	GC_00000001		WH8501	2947	9	354	312	0	0.943373	0.626766	0.753149					K07481	transposase, IS5 family							PF13586.9	Transposase DDE domain	---------------------------------------------------------------------------------------------------------------------------------------------------------------------------------------------------------------------------------------------------------------
319	GC_00000001		WH8501	3475	9	354	312	0	0.943373	0.626766	0.753149					K07481	transposase, IS5 family							PF13586.9	Transposase DDE domain	-F-------------------------------------------------------------------------------------------------------------------------------------------------------------------------------------------------------------------------------------------------------------
320	GC_00000001		WH8501	3164	9	354	312	0	0.943373	0.626766	0.753149					K07481	transposase, IS5 family							PF13586.9	Transposase DDE domain	-A--KRKEQKK-----------------KGRWESTAVQLDAD----------------------------------------------------------CRSRGSP----------------------------------------------------------------------------------------------------------------------------------------------------
321	GC_00000001		WH8501	60	9	354	312	0	0.943373	0.626766	0.753149															-M-------------------------------------------------------------------------------------------------------------------------------------------------------------------------------------------------------------------------------------------------------------
322	GC_00000001		WH8501	4759	9	354	312	0	0.943373	0.626766	0.753149															-K----------------------------------------------------------------------------------------------------------------------------------------------RQENCL---------------------------------------------------------------------------------------------------------
323	GC_00000001		WH8501	1616	9	354	312	0	0.943373	0.626766	0.753149													PF13586.9	Transposase DDE domain	-D-------------------------------------------------------------------------------------------------------------------------------------------------------------------------------------------------------------------------------------------------------------
324	GC_00000001		WH8501	92	9	354	312	0	0.943373	0.626766	0.753149					K07481	transposase, IS5 family									-M---------------------------------------------------------------------------------------------------------------------NNNSQCGKIRPRVSSKNV----------------------------------------------------------------------------------------------------------------------
325	GC_00000001		WH8501	2084	9	354	312	0	0.943373	0.626766	0.753149															-------------------------------------------------------------------------------------------------------------------------------------------------------------------------------------------------------------MRKKPRTSRKIARKEYLKVAKKRKVSYQERRKAIGKQLKYLKKNLGNIED
326	GC_00000001		WH8501	1787	9	354	312	0	0.943373	0.626766	0.753149													PF13586.9	Transposase DDE domain	-MSSYKK--------------------------------------------------------------------------------------------------------------------------------------------------------------------------------------------------------------------------------------------------------
327	GC_00000001		WH8501	1615	9	354	312	0	0.943373	0.626766	0.753149															-------------------------------------------------------------------------------------------------------------------------------------------------------------------------------------------------------------------------------------------------------------ED
328	GC_00000001		WH8501	59	9	354	312	0	0.943373	0.626766	0.753149															-M-------------------------------------------------------------------------------------------------------------------------------------------------------------------------------------------------------------------------------------------------------------
329	GC_00000001		WH8501	1470	9	354	312	0	0.943373	0.626766	0.753149															-M-------------------------------------------------------------------------------------------------------------------------------------------------------------------------------------------------------------------------------------------------------------
330	GC_00000001		WH8501	2207	9	354	312	0	0.943373	0.626766	0.753149															-M-------------------------------------------------------------------------------------------------------------------------------------------------------------------------------------------------------------------------------------------------------------
331	GC_00000001		WH8501	703	9	354	312	0	0.943373	0.626766	0.753149															-M-------------------------------------------------------------------------------------------------------------------------------------------------------------------------------------------------------------------------------------------------------------
332	GC_00000001		WH8501	1004	9	354	312	0	0.943373	0.626766	0.753149															-M-------------------------------------------------------------------------------------------------------------------------------------------------------------------------------------------------------------------------------------------------------------
333	GC_00000001		WH8501	4881	9	354	312	0	0.943373	0.626766	0.753149															-M-------------------------------------------------------------------------------------------------------------------------------------------------------------------------------------------------------------------------------------------------------------
334	GC_00000001		WH8501	4152	9	354	312	0	0.943373	0.626766	0.753149															-M-------------------------------------------------------------------------------------------------------------------------------------------------------------------------------------------------------------------------------------------------------------
335	GC_00000001		WH8501	2173	9	354	312	0	0.943373	0.626766	0.753149															-M---------------------------------------------------------------NASVMLLRESLDKT--------------------------------------------------------------------------------------------------------------------------------------------------------------------------------
336	GC_00000001		WH8501	2242	9	354	312	0	0.943373	0.626766	0.753149															-M--YRKEEQPLPPPEKFELPFEGKLSPNNRWVIMAELIPWDDFEEECAKLFSA---------------------------------------------------------------------------------------------------------------------------------------------------------------------------------------------------------
337	GC_00000001		WH8501	5491	9	354	312	0	0.943373	0.626766	0.753149					K07481	transposase, IS5 family							PF05598.14	Transposase domain (DUF772)	-M--YRKEEQPLPPPEKFELPFEGKLSPNNRWVIMAELIPWDDFEEEYAKLFSAEKGAPAKLFRMALGTLIIKGKLGTSDRETIEQIRENPYLQYFIGLNCYQQEPPLESSMLVHFRKRIDGEL-----------------------------------------------------------------------------------------------------------------------------------
338	GC_00000001		WH8501	5499	9	354	312	0	0.943373	0.626766	0.753149															--------------------------------------------------------------------------------------------------------------------------------------------------------------------------------------------------------------------------------------------------LKYLKKNLGNIED
339	GC_00000001		WH8501	894	9	354	312	0	0.943373	0.626766	0.753149					K07481	transposase, IS5 family							PF05598.14	Transposase domain (DUF772)	-M--YRKEEQPLPPPEKFELPFEGKLSPNNRWVIMAELIPWDDFEEEYAKLFSAEKGAPAKLFRMALGTLIIKEKSGTSDRETIEQIRENPYLQYFIGLNCYQQEPPLESSMLVHFRKRIDGELINKINKKIVKREIDKSNKEVKKKDCL-Q-------------------------------------------------------------------------------------------------------
340	GC_00000001		WH8502	708	9	354	312	0	0.943373	0.626766	0.753149					K07481	transposase, IS5 family							PF13586.9	Transposase DDE domain	-R-------------------------------------------------------------------------------------------------------------------------------------------------------------------------------------------------------------------------------------------------------------
341	GC_00000001		WH8502	5165	9	354	312	0	0.943373	0.626766	0.753149					K07481	transposase, IS5 family							PF13586.9	Transposase DDE domain	-M-------------------------------------------------------------------------------------------------------------------------------------------------------------------------------------------------------------------------------------------------------------
342	GC_00000001		WH8502	2727	9	354	312	0	0.943373	0.626766	0.753149													PF13586.9	Transposase DDE domain	---------------------------------------------------------------------------------------------------------------------------------------------------------------------------------------------------------------------------------------------------------------
343	GC_00000001		WH8502	4073	9	354	312	0	0.943373	0.626766	0.753149															-M-------------------------------------------------------------------------------------------------------------------------------------------------------------------------------------------------------------------------------------------------------------
344	GC_00000001		WH8502	3155	9	354	312	0	0.943373	0.626766	0.753149															-F--------------------------------------------------------------------------------------------------------------------------------------------------CT---------------------------------------------------------------------------------------------------------
345	GC_00000001		WH8502	2654	9	354	312	0	0.943373	0.626766	0.753149															---------------------------------------------------------------------------------------------------------------------------------------------------------------------------------------------------------------------------------------------------------------
346	GC_00000001		WH8502	3046	9	354	312	0	0.943373	0.626766	0.753149															---------------------------------------------------------------------------------------------------------------------------------------------------------------------------------------------------------------------------------------------------------------
347	GC_00000001		WH8502	3580	9	354	312	0	0.943373	0.626766	0.753149															-G-------------------------------------------------------------------------------------------------------------------------------------------------------------------------------------------------------------------------------------------------------------
348	GC_00000001		WH8502	4014	9	354	312	0	0.943373	0.626766	0.753149															---------------------------------------------------------------------------------------------------------------------------------------------------------------------------------------------------------------------------------------------------------------
349	GC_00000001		ALANI8	4741	9	354	312	0	0.943373	0.626766	0.753149					K07481	transposase, IS5 family			COG3039	Transposase and inactivated derivatives, IS5 family (IS5)	X	Mobilome: prophages, transposons	PF13586.9	Transposase DDE domain	----SPVAFTEFRSMRHFCVAPGTKLSAENRWVIMAELIPWDDFEEEYAKQFKVEKGAPAKPFRMALGALIIKEQLGISDRETVEQIRENPYLQYFIGLEAYTFEAPFEASMMVYFRQRITVKMVNQINEEMVKRGREKTEQKEEKLSSD-PEEIGERENKGKLILDATCAPGDIKYPTDLEILNQGRKATEQVIDSLYKPIRTRLKQKPRTYRNIARKEYLRIVKNRRSTKKEVKEAIGKQLKYIERNLVSIEK
350	GC_00000001		ALANI8	4844	9	354	312	0	0.943373	0.626766	0.753149					K07481	transposase, IS5 family			COG3039	Transposase and inactivated derivatives, IS5 family (IS5)	X	Mobilome: prophages, transposons	PF13586.9	Transposase DDE domain	----MGNHGRANTLTRAFSCAVRRRGVAR-------------EFEEEYSKQFKMEKGAPAKPFRMALGALIIKEKLGISDRETVEQIKENPYLQYFIGLETYTFEAPFEASMMVHFRQRITVGLVNQINEEMVKRGREKTEQKEEKSSSE-PEEIGERENKGKLILDATCAPGDIKYPTDLEILNQGRKATEQVIDSLYKPIRTRLKQKPRTYRNIARKEYLRIVKNRRSTKKEVKEAIGKQLKYIERNLVSIEK
351	GC_00000001		ALANI8	148	9	354	312	0	0.943373	0.626766	0.753149															-M--YRKEEQPSPPPEKFELPFEGKLSPNNRWVIMAELV----------------------------GSVI----------------------------------------------------------------------------------------------------------------------------------------------------------------------------------------
352	GC_00000001		ALANI8	1428	9	354	312	0	0.943373	0.626766	0.753149													PF13586.9	Transposase DDE domain	-R-------------------------------------------------------------------------------------------------------------------------------------------------------------------------------------------------------------------------------------------------------------
353	GC_00000001		ALANI8	1532	9	354	312	0	0.943373	0.626766	0.753149															-M-------------------------------------------------------------------------------------------------------------------------------------------------------------------------------------------------------------------------------------------------------------
354	GC_00000001		ATCC 51142	4923	9	354	312	0	0.943373	0.626766	0.753149					K07481	transposase, IS5 family			COG3039	Transposase and inactivated derivatives, IS5 family (IS5)	X	Mobilome: prophages, transposons	PF13586.9	Transposase DDE domain	-M--YRKKERSQITPEKFELLPLTKLSPENRWVIMAELIPWEEFEEEYAKQFKIEKGAPAKPFKMALGALIIKEQLGISDRETVEQIKENPYLQYFIGLEAYTFEPPFEASMMVHFRQRINVDLVKRINEEMVKRGRERIEQKSEKKGVE-EEETGERKNKGKLILDATCAPGDIKYPTDLEILNQGRKATEQIIDTLYKSIKGKLKKKPRTYRNIARIEYLRIVKNRRSTKKERREAIRKQLKYIEKNLVSIEK
355	GC_00000002		WH0003	1964	8	327	301	0	0.64893	0.82038	0.724652			COG3415	CRISPR-Cas system	K07494	putative transposase			COG3415	CRISPR-associated protein Csa3, CARF domain (Csa3) (PDB:2WTE) (PUBMED:21093452)	V	Defense mechanisms	PF13565.9	Homeodomain-like domain	----------------------------------------------------------------------------------------------------------------------------------------------------------------------------------------------------------------------MCFNE-----TNGRIS--KLMSMIKALP---INLSNLQKTV
356	GC_00000002		WH0003	3841	8	327	301	0	0.64893	0.82038	0.724652															------------------------------------------------------------------------------------------------------------------------------------------------------------------------------------------------------------------------------------MT--GIQALERLFPNKRIKPKQVEKIE
357	GC_00000002		WH0003	2397	8	327	301	0	0.64893	0.82038	0.724652					K03442	small conductance mechanosensitive channel			COG0664|COG3264	cAMP-binding domain of CRP or a regulatory subunit of cAMP-dependent protein kinases (Crp) (PDB:1FT9)|Small-conductance mechanosensitive channel MscK (MscK)	T|M	Signal transduction mechanisms|Cell wall/membrane/envelope biogenesis	PF00924.21	Mechanosensitive ion channel	---------------------------------------------------------------------------------------------------------------------------------------------------------------------------------------------------------MSTYWSIIQQWFNETFSTPLFNIGGEKISILWILKAIMLLIFVSILARGVKRFL
358	GC_00000002		WH0005	2084	8	327	301	0	0.64893	0.82038	0.724652			COG3415	CRISPR-Cas system	K07494	putative transposase			COG3415	CRISPR-associated protein Csa3, CARF domain (Csa3) (PDB:2WTE) (PUBMED:21093452)	V	Defense mechanisms	PF13384.9	Homeodomain-like domain	--------------------------------------------------------------------------------------------------------------------------------------------------------------------------------------------------------------------------------------------MIKALP---INLSNLQKTV
359	GC_00000002		WH0005	6455	8	327	301	0	0.64893	0.82038	0.724652					K07494	putative transposase			COG3335	Transposase	X	Mobilome: prophages, transposons	PF13358.9	DDE superfamily endonuclease	-------------------------------------------------------------------------------------------------------------------------------------------------------------------------------------------------------KKQVKYICELHQEAKTLLEQGIHLISTDEMT--GIQALERLFPNKRIKPKQVEKIE
360	GC_00000002		WH0005	3081	8	327	301	0	0.64893	0.82038	0.724652					K03442	small conductance mechanosensitive channel			COG0664|COG3264	cAMP-binding domain of CRP or a regulatory subunit of cAMP-dependent protein kinases (Crp) (PDB:1FT9)|Small-conductance mechanosensitive channel MscK (MscK)	T|M	Signal transduction mechanisms|Cell wall/membrane/envelope biogenesis	PF00924.21	Mechanosensitive ion channel	---------------------------------------------------------------------------------------------------------------------------------------------------------------------------------------------------------MSTYWSIIQQWFNETFSTPLFNIGGEKISILWILKAIMLLIFVSILARGVKRFL
361	GC_00000002		WH0401	2033	8	327	301	0	0.64893	0.82038	0.724652			COG3415	CRISPR-Cas system					COG3415	CRISPR-associated protein Csa3, CARF domain (Csa3) (PDB:2WTE) (PUBMED:21093452)	V	Defense mechanisms	PF13384.9	Homeodomain-like domain	----------------------------------------------------------------------------------------------------------------------------------------------------------------------------------------------------------------------MCFNE-----TNGRIS--KLMSMIKALP---INLSNLQKTV
362	GC_00000002		WH0401	4356	8	327	301	0	0.64893	0.82038	0.724652			COG3415	CRISPR-Cas system					COG3415	CRISPR-associated protein Csa3, CARF domain (Csa3) (PDB:2WTE) (PUBMED:21093452)	V	Defense mechanisms	PF13384.9	Homeodomain-like domain	----------------------------------------------------------------------------------------------------------------------------------------------------------------------------------------------------------------------MCFNE-----TNGRIS--KLMSMIKALP---INLSNLQKTV
363	GC_00000002		WH0401	3230	8	327	301	0	0.64893	0.82038	0.724652			COG3415	CRISPR-Cas system					COG3415	CRISPR-associated protein Csa3, CARF domain (Csa3) (PDB:2WTE) (PUBMED:21093452)	V	Defense mechanisms	PF13565.9	Homeodomain-like domain	---------------------------------------------------------------------------------------------------------------------------------------------------------------------------------------------------------------------------------------------------------------
364	GC_00000002		WH0401	4952	8	327	301	0	0.64893	0.82038	0.724652			COG3415	CRISPR-Cas system					COG3415	CRISPR-associated protein Csa3, CARF domain (Csa3) (PDB:2WTE) (PUBMED:21093452)	V	Defense mechanisms	PF13384.9	Homeodomain-like domain	----------------------------------------------------------------------------------------------------------------------------------------------------------------------------------------------------------------------MCFNE-----TNGRIS--KLMSMIKALP---INLSNLQKTV
365	GC_00000002		WH0401	3394	8	327	301	0	0.64893	0.82038	0.724652			COG3415	CRISPR-Cas system					COG3415	CRISPR-associated protein Csa3, CARF domain (Csa3) (PDB:2WTE) (PUBMED:21093452)	V	Defense mechanisms	PF13384.9	Homeodomain-like domain	--------------------------------------------------------------------------------------------------------------------------------------------------------------------------------------------------------------------------------------------MIKALP---INLSNLQKTV
366	GC_00000002		WH0401	5072	8	327	301	0	0.64893	0.82038	0.724652			COG3415	CRISPR-Cas system					COG3415	CRISPR-associated protein Csa3, CARF domain (Csa3) (PDB:2WTE) (PUBMED:21093452)	V	Defense mechanisms	PF13384.9	Homeodomain-like domain	--------------------------------------------------------------------------------------------------------------------------------------------------------------------------------------------------------------------------------------------MIKALP---INLSNLQKTV
367	GC_00000002		WH0401	913	8	327	301	0	0.64893	0.82038	0.724652															---------------------------------------------------------------------------------------------------------------------------------------------------------------------------------------------------------------------------------------------------------------
368	GC_00000002		WH0401	3388	8	327	301	0	0.64893	0.82038	0.724652			COG3415	CRISPR-Cas system	K07494	putative transposase			COG3415	CRISPR-associated protein Csa3, CARF domain (Csa3) (PDB:2WTE) (PUBMED:21093452)	V	Defense mechanisms	PF13358.9	DDE superfamily endonuclease	---------------------------------------------------------------------------------------------------------------------------------------------------------------------------------------------------------------------------------------------------------------
369	GC_00000002		WH0401	3231	8	327	301	0	0.64893	0.82038	0.724652															-----------------------------------------------------------------------------------------------------------------------------------------------------------------------------------------------------------------------MLEQGIHLISTDEMT--GIQALERLFPNKRIKPKQVEKIE
370	GC_00000002		WH0401	2098	8	327	301	0	0.64893	0.82038	0.724652					K03442	small conductance mechanosensitive channel			COG0664|COG3264	cAMP-binding domain of CRP or a regulatory subunit of cAMP-dependent protein kinases (Crp) (PDB:1FT9)|Small-conductance mechanosensitive channel MscK (MscK)	T|M	Signal transduction mechanisms|Cell wall/membrane/envelope biogenesis	PF00924.21	Mechanosensitive ion channel	---------------------------------------------------------------------------------------------------------------------------------------------------------------------------------------------------------MSTYWSIIQQWFNETFSTPLFNIGGEEISILWILKAIMLLIFVSILARGVKRFL
371	GC_00000002		WH0401	987	8	327	301	0	0.64893	0.82038	0.724652									COG0664|COG3264	cAMP-binding domain of CRP or a regulatory subunit of cAMP-dependent protein kinases (Crp) (PDB:1FT9)|Small-conductance mechanosensitive channel MscK (MscK)	T|M	Signal transduction mechanisms|Cell wall/membrane/envelope biogenesis			---------------------------------------------------------------------------------------------------------------------------------------------------------------------------------------------------------------------------------------------------------------
372	GC_00000002		WH0402	6836	8	327	301	0	0.64893	0.82038	0.724652			COG3415	CRISPR-Cas system	K07494	putative transposase			COG3415	CRISPR-associated protein Csa3, CARF domain (Csa3) (PDB:2WTE) (PUBMED:21093452)	V	Defense mechanisms	PF13358.9	DDE superfamily endonuclease	----------------------------------------------------------------------------------------------------------------------------------------------------------------------------------------------------------------------------------------KL---------------------
373	GC_00000002		WH0402	1986	8	327	301	0	0.64893	0.82038	0.724652					K03442	small conductance mechanosensitive channel			COG0664|COG3264	cAMP-binding domain of CRP or a regulatory subunit of cAMP-dependent protein kinases (Crp) (PDB:1FT9)|Small-conductance mechanosensitive channel MscK (MscK)	T|M	Signal transduction mechanisms|Cell wall/membrane/envelope biogenesis	PF00924.21	Mechanosensitive ion channel	---------------------------------------------------------------------------------------------------------------------------------------------------------------------------------------------------------MSTYWSIIQQWFNETFSTPLFNIGGEKISILWILKAIMLLIFVSILARGVKRFL
374	GC_00000002		WH8501	162	8	327	301	0	0.64893	0.82038	0.724652			COG3415	CRISPR-Cas system	K07494	putative transposase			COG3415	CRISPR-associated protein Csa3, CARF domain (Csa3) (PDB:2WTE) (PUBMED:21093452)	V	Defense mechanisms	PF13565.9	Homeodomain-like domain	----------------------------------------------------------------------------------------------------------------------------------------------------------------------------------------------------------------------MCFNE-----TNGRIS--KLMSMIKALP---INLSNLQKTV
375	GC_00000002		WH8501	260	8	327	301	0	0.64893	0.82038	0.724652			COG3415	CRISPR-Cas system	K07494	putative transposase			COG3415	CRISPR-associated protein Csa3, CARF domain (Csa3) (PDB:2WTE) (PUBMED:21093452)	V	Defense mechanisms	PF13565.9	Homeodomain-like domain	----------------------------------------------------------------------------------------------------------------------------------------------------------------------------------------------------------------------MCFNE-----TNGRIS--KLMSMIKALP---INLSNLQKTV
376	GC_00000002		WH8501	569	8	327	301	0	0.64893	0.82038	0.724652			COG3415	CRISPR-Cas system	K07494	putative transposase			COG3415	CRISPR-associated protein Csa3, CARF domain (Csa3) (PDB:2WTE) (PUBMED:21093452)	V	Defense mechanisms	PF13565.9	Homeodomain-like domain	----------------------------------------------------------------------------------------------------------------------------------------------------------------------------------------------------------------------MCFNE-----TNGRIS--KLMSMIKALP---INLSNLQKTV
377	GC_00000002		WH8501	601	8	327	301	0	0.64893	0.82038	0.724652			COG3415	CRISPR-Cas system	K07494	putative transposase			COG3415	CRISPR-associated protein Csa3, CARF domain (Csa3) (PDB:2WTE) (PUBMED:21093452)	V	Defense mechanisms	PF13565.9	Homeodomain-like domain	----------------------------------------------------------------------------------------------------------------------------------------------------------------------------------------------------------------------MCFNE-----TNGRIS--KLMSMIKALP---INLSNLQKTV
378	GC_00000002		WH8501	780	8	327	301	0	0.64893	0.82038	0.724652			COG3415	CRISPR-Cas system	K07494	putative transposase			COG3415	CRISPR-associated protein Csa3, CARF domain (Csa3) (PDB:2WTE) (PUBMED:21093452)	V	Defense mechanisms	PF13565.9	Homeodomain-like domain	----------------------------------------------------------------------------------------------------------------------------------------------------------------------------------------------------------------------MCFNE-----TNGRIS--KLMSMIKALP---INLSNLQKTV
379	GC_00000002		WH8501	879	8	327	301	0	0.64893	0.82038	0.724652			COG3415	CRISPR-Cas system	K07494	putative transposase			COG3415	CRISPR-associated protein Csa3, CARF domain (Csa3) (PDB:2WTE) (PUBMED:21093452)	V	Defense mechanisms	PF13565.9	Homeodomain-like domain	----------------------------------------------------------------------------------------------------------------------------------------------------------------------------------------------------------------------MCFNE-----TNGRIS--KLMSMIKALP---INLSNLQKTV
380	GC_00000002		WH8501	897	8	327	301	0	0.64893	0.82038	0.724652			COG3415	CRISPR-Cas system	K07494	putative transposase			COG3415	CRISPR-associated protein Csa3, CARF domain (Csa3) (PDB:2WTE) (PUBMED:21093452)	V	Defense mechanisms	PF13565.9	Homeodomain-like domain	----------------------------------------------------------------------------------------------------------------------------------------------------------------------------------------------------------------------MCFNE-----TNGRIS--KLMSMIKALP---INLSNLQKTV
381	GC_00000002		WH8501	1092	8	327	301	0	0.64893	0.82038	0.724652			COG3415	CRISPR-Cas system	K07494	putative transposase			COG3415	CRISPR-associated protein Csa3, CARF domain (Csa3) (PDB:2WTE) (PUBMED:21093452)	V	Defense mechanisms	PF13565.9	Homeodomain-like domain	----------------------------------------------------------------------------------------------------------------------------------------------------------------------------------------------------------------------MCFNE-----TNGRIS--KLMSMIKALP---INLSNLQKTV
382	GC_00000002		WH8501	1126	8	327	301	0	0.64893	0.82038	0.724652			COG3415	CRISPR-Cas system	K07494	putative transposase			COG3415	CRISPR-associated protein Csa3, CARF domain (Csa3) (PDB:2WTE) (PUBMED:21093452)	V	Defense mechanisms	PF13565.9	Homeodomain-like domain	----------------------------------------------------------------------------------------------------------------------------------------------------------------------------------------------------------------------MCFNE-----TNGRIS--KLMSMIKALP---INLSNLQKTV
383	GC_00000002		WH8501	1296	8	327	301	0	0.64893	0.82038	0.724652			COG3415	CRISPR-Cas system	K07494	putative transposase			COG3415	CRISPR-associated protein Csa3, CARF domain (Csa3) (PDB:2WTE) (PUBMED:21093452)	V	Defense mechanisms	PF13565.9	Homeodomain-like domain	----------------------------------------------------------------------------------------------------------------------------------------------------------------------------------------------------------------------MCFNE-----TNGRIS--KLMSMIKALP---INLSNLQKTV
384	GC_00000002		WH8501	1301	8	327	301	0	0.64893	0.82038	0.724652			COG3415	CRISPR-Cas system	K07494	putative transposase			COG3415	CRISPR-associated protein Csa3, CARF domain (Csa3) (PDB:2WTE) (PUBMED:21093452)	V	Defense mechanisms	PF13565.9	Homeodomain-like domain	----------------------------------------------------------------------------------------------------------------------------------------------------------------------------------------------------------------------MCFNE-----TNGRIS--KLMSMIKALP---INLSNLQKTV
385	GC_00000002		WH8501	1434	8	327	301	0	0.64893	0.82038	0.724652			COG3415	CRISPR-Cas system	K07494	putative transposase			COG3415	CRISPR-associated protein Csa3, CARF domain (Csa3) (PDB:2WTE) (PUBMED:21093452)	V	Defense mechanisms	PF13565.9	Homeodomain-like domain	----------------------------------------------------------------------------------------------------------------------------------------------------------------------------------------------------------------------MCFNE-----TNGRIS--KLMSMIKALP---INLSNLQKTV
386	GC_00000002		WH8501	2011	8	327	301	0	0.64893	0.82038	0.724652			COG3415	CRISPR-Cas system	K07494	putative transposase			COG3415	CRISPR-associated protein Csa3, CARF domain (Csa3) (PDB:2WTE) (PUBMED:21093452)	V	Defense mechanisms	PF13565.9	Homeodomain-like domain	----------------------------------------------------------------------------------------------------------------------------------------------------------------------------------------------------------------------MCFNE-----TNGRIS--KLMSMIKALP---INLSNLQKTV
387	GC_00000002		WH8501	2026	8	327	301	0	0.64893	0.82038	0.724652			COG3415	CRISPR-Cas system	K07494	putative transposase			COG3415	CRISPR-associated protein Csa3, CARF domain (Csa3) (PDB:2WTE) (PUBMED:21093452)	V	Defense mechanisms	PF13565.9	Homeodomain-like domain	----------------------------------------------------------------------------------------------------------------------------------------------------------------------------------------------------------------------MCFNE-----TNGRIS--KLMSMIKALP---INLSNLQKTV
388	GC_00000002		WH8501	2128	8	327	301	0	0.64893	0.82038	0.724652			COG3415	CRISPR-Cas system	K07494	putative transposase			COG3415	CRISPR-associated protein Csa3, CARF domain (Csa3) (PDB:2WTE) (PUBMED:21093452)	V	Defense mechanisms	PF13565.9	Homeodomain-like domain	----------------------------------------------------------------------------------------------------------------------------------------------------------------------------------------------------------------------MCFNE-----TNGRIS--KLMSMIKALP---INLSNLQKTV
389	GC_00000002		WH8501	2176	8	327	301	0	0.64893	0.82038	0.724652			COG3415	CRISPR-Cas system	K07494	putative transposase			COG3415	CRISPR-associated protein Csa3, CARF domain (Csa3) (PDB:2WTE) (PUBMED:21093452)	V	Defense mechanisms	PF13565.9	Homeodomain-like domain	----------------------------------------------------------------------------------------------------------------------------------------------------------------------------------------------------------------------MCFNE-----TNGRIS--KLMSMIKALP---INLSNLQKTV
390	GC_00000002		WH8501	2224	8	327	301	0	0.64893	0.82038	0.724652			COG3415	CRISPR-Cas system	K07494	putative transposase			COG3415	CRISPR-associated protein Csa3, CARF domain (Csa3) (PDB:2WTE) (PUBMED:21093452)	V	Defense mechanisms	PF13565.9	Homeodomain-like domain	----------------------------------------------------------------------------------------------------------------------------------------------------------------------------------------------------------------------MCFNE-----TNGRIS--KLMSMIKALP---INLSNLQKTV
391	GC_00000002		WH8501	2901	8	327	301	0	0.64893	0.82038	0.724652			COG3415	CRISPR-Cas system	K07494	putative transposase			COG3415	CRISPR-associated protein Csa3, CARF domain (Csa3) (PDB:2WTE) (PUBMED:21093452)	V	Defense mechanisms	PF13565.9	Homeodomain-like domain	----------------------------------------------------------------------------------------------------------------------------------------------------------------------------------------------------------------------MCFNE-----TNGRIS--KLMSMIKALP---INLSNLQKTV
392	GC_00000002		WH8501	3004	8	327	301	0	0.64893	0.82038	0.724652			COG3415	CRISPR-Cas system	K07494	putative transposase			COG3415	CRISPR-associated protein Csa3, CARF domain (Csa3) (PDB:2WTE) (PUBMED:21093452)	V	Defense mechanisms	PF13565.9	Homeodomain-like domain	----------------------------------------------------------------------------------------------------------------------------------------------------------------------------------------------------------------------MCFNE-----TNGRIS--KLMSMIKALP---INLSNLQKTV
393	GC_00000002		WH8501	3123	8	327	301	0	0.64893	0.82038	0.724652			COG3415	CRISPR-Cas system	K07494	putative transposase			COG3415	CRISPR-associated protein Csa3, CARF domain (Csa3) (PDB:2WTE) (PUBMED:21093452)	V	Defense mechanisms	PF13565.9	Homeodomain-like domain	----------------------------------------------------------------------------------------------------------------------------------------------------------------------------------------------------------------------MCFNE-----TNGRIS--KLMSMIKALP---INLSNLQKTV
394	GC_00000002		WH8501	3125	8	327	301	0	0.64893	0.82038	0.724652			COG3415	CRISPR-Cas system	K07494	putative transposase			COG3415	CRISPR-associated protein Csa3, CARF domain (Csa3) (PDB:2WTE) (PUBMED:21093452)	V	Defense mechanisms	PF13565.9	Homeodomain-like domain	----------------------------------------------------------------------------------------------------------------------------------------------------------------------------------------------------------------------MCFNE-----TNGRIS--KLMSMIKALP---INLSNLQKTV
395	GC_00000002		WH8501	3261	8	327	301	0	0.64893	0.82038	0.724652			COG3415	CRISPR-Cas system	K07494	putative transposase			COG3415	CRISPR-associated protein Csa3, CARF domain (Csa3) (PDB:2WTE) (PUBMED:21093452)	V	Defense mechanisms	PF13565.9	Homeodomain-like domain	----------------------------------------------------------------------------------------------------------------------------------------------------------------------------------------------------------------------MCFNE-----TNGRIS--KLMSMIKALP---INLSNLQKTV
396	GC_00000002		WH8501	3409	8	327	301	0	0.64893	0.82038	0.724652			COG3415	CRISPR-Cas system	K07494	putative transposase			COG3415	CRISPR-associated protein Csa3, CARF domain (Csa3) (PDB:2WTE) (PUBMED:21093452)	V	Defense mechanisms	PF13565.9	Homeodomain-like domain	----------------------------------------------------------------------------------------------------------------------------------------------------------------------------------------------------------------------MCFNE-----TNGRIS--KLMSMIKALP---INLSNLQKTV
397	GC_00000002		WH8501	3490	8	327	301	0	0.64893	0.82038	0.724652			COG3415	CRISPR-Cas system	K07494	putative transposase			COG3415	CRISPR-associated protein Csa3, CARF domain (Csa3) (PDB:2WTE) (PUBMED:21093452)	V	Defense mechanisms	PF13565.9	Homeodomain-like domain	----------------------------------------------------------------------------------------------------------------------------------------------------------------------------------------------------------------------MCFNE-----TNGRIS--KLMSMIKALP---INLSNLQKTV
398	GC_00000002		WH8501	3644	8	327	301	0	0.64893	0.82038	0.724652			COG3415	CRISPR-Cas system	K07494	putative transposase			COG3415	CRISPR-associated protein Csa3, CARF domain (Csa3) (PDB:2WTE) (PUBMED:21093452)	V	Defense mechanisms	PF13565.9	Homeodomain-like domain	----------------------------------------------------------------------------------------------------------------------------------------------------------------------------------------------------------------------MCFNE-----TNGRIS--KLMSMIKALP---INLSNLQKTV
399	GC_00000002		WH8501	3836	8	327	301	0	0.64893	0.82038	0.724652			COG3415	CRISPR-Cas system	K07494	putative transposase			COG3415	CRISPR-associated protein Csa3, CARF domain (Csa3) (PDB:2WTE) (PUBMED:21093452)	V	Defense mechanisms	PF13565.9	Homeodomain-like domain	----------------------------------------------------------------------------------------------------------------------------------------------------------------------------------------------------------------------MCFNE-----TNGRIS--KLMSMIKALP---INLSNLQKTV
400	GC_00000002		WH8501	3953	8	327	301	0	0.64893	0.82038	0.724652			COG3415	CRISPR-Cas system	K07494	putative transposase			COG3415	CRISPR-associated protein Csa3, CARF domain (Csa3) (PDB:2WTE) (PUBMED:21093452)	V	Defense mechanisms	PF13565.9	Homeodomain-like domain	----------------------------------------------------------------------------------------------------------------------------------------------------------------------------------------------------------------------MCFNE-----TNGRIS--KLMSMIKALP---INLSNLQKTV
401	GC_00000002		WH8501	4635	8	327	301	0	0.64893	0.82038	0.724652			COG3415	CRISPR-Cas system	K07494	putative transposase			COG3415	CRISPR-associated protein Csa3, CARF domain (Csa3) (PDB:2WTE) (PUBMED:21093452)	V	Defense mechanisms	PF13565.9	Homeodomain-like domain	----------------------------------------------------------------------------------------------------------------------------------------------------------------------------------------------------------------------MCFNE-----TNGRIS--KLMSMIKALP---INLSNLQKTV
402	GC_00000002		WH8501	4713	8	327	301	0	0.64893	0.82038	0.724652			COG3415	CRISPR-Cas system	K07494	putative transposase			COG3415	CRISPR-associated protein Csa3, CARF domain (Csa3) (PDB:2WTE) (PUBMED:21093452)	V	Defense mechanisms	PF13565.9	Homeodomain-like domain	----------------------------------------------------------------------------------------------------------------------------------------------------------------------------------------------------------------------MCFNE-----TNGRIS--KLMSMIKALP---INLSNLQKTV
403	GC_00000002		WH8501	5060	8	327	301	0	0.64893	0.82038	0.724652			COG3415	CRISPR-Cas system	K07494	putative transposase			COG3415	CRISPR-associated protein Csa3, CARF domain (Csa3) (PDB:2WTE) (PUBMED:21093452)	V	Defense mechanisms	PF13565.9	Homeodomain-like domain	----------------------------------------------------------------------------------------------------------------------------------------------------------------------------------------------------------------------MCFNE-----TNGRIS--KLMSMIKALP---INLSNLQKTV
404	GC_00000002		WH8501	5114	8	327	301	0	0.64893	0.82038	0.724652			COG3415	CRISPR-Cas system	K07494	putative transposase			COG3415	CRISPR-associated protein Csa3, CARF domain (Csa3) (PDB:2WTE) (PUBMED:21093452)	V	Defense mechanisms	PF13565.9	Homeodomain-like domain	----------------------------------------------------------------------------------------------------------------------------------------------------------------------------------------------------------------------MCFNE-----TNGRIS--KLMSMIKALP---INLSNLQKTV
405	GC_00000002		WH8501	5251	8	327	301	0	0.64893	0.82038	0.724652			COG3415	CRISPR-Cas system	K07494	putative transposase			COG3415	CRISPR-associated protein Csa3, CARF domain (Csa3) (PDB:2WTE) (PUBMED:21093452)	V	Defense mechanisms	PF13565.9	Homeodomain-like domain	----------------------------------------------------------------------------------------------------------------------------------------------------------------------------------------------------------------------MCFNE-----TNGRIS--KLMSMIKALP---INLSNLQKTV
406	GC_00000002		WH8501	5330	8	327	301	0	0.64893	0.82038	0.724652			COG3415	CRISPR-Cas system	K07494	putative transposase			COG3415	CRISPR-associated protein Csa3, CARF domain (Csa3) (PDB:2WTE) (PUBMED:21093452)	V	Defense mechanisms	PF13565.9	Homeodomain-like domain	----------------------------------------------------------------------------------------------------------------------------------------------------------------------------------------------------------------------MCFNE-----TNGRIS--KLMSMIKALP---INLSNLQKTV
407	GC_00000002		WH8501	5715	8	327	301	0	0.64893	0.82038	0.724652			COG3415	CRISPR-Cas system	K07494	putative transposase			COG3415	CRISPR-associated protein Csa3, CARF domain (Csa3) (PDB:2WTE) (PUBMED:21093452)	V	Defense mechanisms	PF13565.9	Homeodomain-like domain	----------------------------------------------------------------------------------------------------------------------------------------------------------------------------------------------------------------------MCFNE-----TNGRIS--KLMSMIKALP---INLSNLQKTV
408	GC_00000002		WH8501	5741	8	327	301	0	0.64893	0.82038	0.724652			COG3415	CRISPR-Cas system	K07494	putative transposase			COG3415	CRISPR-associated protein Csa3, CARF domain (Csa3) (PDB:2WTE) (PUBMED:21093452)	V	Defense mechanisms	PF13565.9	Homeodomain-like domain	----------------------------------------------------------------------------------------------------------------------------------------------------------------------------------------------------------------------MCFNE-----TNGRIS--KLMSMIKALP---INLSNLQKTV
409	GC_00000002		WH8501	5929	8	327	301	0	0.64893	0.82038	0.724652			COG3415	CRISPR-Cas system	K07494	putative transposase			COG3415	CRISPR-associated protein Csa3, CARF domain (Csa3) (PDB:2WTE) (PUBMED:21093452)	V	Defense mechanisms	PF13565.9	Homeodomain-like domain	----------------------------------------------------------------------------------------------------------------------------------------------------------------------------------------------------------------------MCFNE-----TNGRIS--KLMSMIKALP---INLSNLQKTV
410	GC_00000002		WH8501	5968	8	327	301	0	0.64893	0.82038	0.724652			COG3415	CRISPR-Cas system	K07494	putative transposase			COG3415	CRISPR-associated protein Csa3, CARF domain (Csa3) (PDB:2WTE) (PUBMED:21093452)	V	Defense mechanisms	PF13565.9	Homeodomain-like domain	----------------------------------------------------------------------------------------------------------------------------------------------------------------------------------------------------------------------MCFNE-----TNGRIS--KLMSMIKALP---INLSNLQKTV
411	GC_00000002		WH8501	6064	8	327	301	0	0.64893	0.82038	0.724652			COG3415	CRISPR-Cas system	K07494	putative transposase			COG3415	CRISPR-associated protein Csa3, CARF domain (Csa3) (PDB:2WTE) (PUBMED:21093452)	V	Defense mechanisms	PF13565.9	Homeodomain-like domain	----------------------------------------------------------------------------------------------------------------------------------------------------------------------------------------------------------------------MCFNE-----TNGRIS--KLMSMIKALP---INLSNLQKTV
412	GC_00000002		WH8501	6633	8	327	301	0	0.64893	0.82038	0.724652			COG3415	CRISPR-Cas system	K07494	putative transposase			COG3415	CRISPR-associated protein Csa3, CARF domain (Csa3) (PDB:2WTE) (PUBMED:21093452)	V	Defense mechanisms	PF13565.9	Homeodomain-like domain	----------------------------------------------------------------------------------------------------------------------------------------------------------------------------------------------------------------------MCFNE-----TNGRIS--KLMSMIKALP---INLSNLQKTV
413	GC_00000002		WH8501	2044	8	327	301	0	0.64893	0.82038	0.724652			COG3415	CRISPR-Cas system	K07494	putative transposase			COG3415	CRISPR-associated protein Csa3, CARF domain (Csa3) (PDB:2WTE) (PUBMED:21093452)	V	Defense mechanisms	PF13565.9	Homeodomain-like domain	----------------------------------------------------------------------------------------------------------------------------------------------------------------------------------------------------------------------MCFNE-----TNGRIS--KLMSMIKALP---INLSNLQKTV
414	GC_00000002		WH8501	2264	8	327	301	0	0.64893	0.82038	0.724652			COG3415	CRISPR-Cas system	K07494	putative transposase			COG3415	CRISPR-associated protein Csa3, CARF domain (Csa3) (PDB:2WTE) (PUBMED:21093452)	V	Defense mechanisms	PF13565.9	Homeodomain-like domain	----------------------------------------------------------------------------------------------------------------------------------------------------------------------------------------------------------------------MCFNE-----TNGRIS--KLMSMIKALP---INLSNLQKTV
415	GC_00000002		WH8501	2577	8	327	301	0	0.64893	0.82038	0.724652			COG3415	CRISPR-Cas system	K07494	putative transposase			COG3415	CRISPR-associated protein Csa3, CARF domain (Csa3) (PDB:2WTE) (PUBMED:21093452)	V	Defense mechanisms	PF13565.9	Homeodomain-like domain	----------------------------------------------------------------------------------------------------------------------------------------------------------------------------------------------------------------------MCFNE-----TNGRIS--KLMSMIKALP---INLSNLQKTV
416	GC_00000002		WH8501	5782	8	327	301	0	0.64893	0.82038	0.724652			COG3415	CRISPR-Cas system	K07494	putative transposase			COG3415	CRISPR-associated protein Csa3, CARF domain (Csa3) (PDB:2WTE) (PUBMED:21093452)	V	Defense mechanisms	PF13565.9	Homeodomain-like domain	----------------------------------------------------------------------------------------------------------------------------------------------------------------------------------------------------------------------MCFNE-----TNGRIS--KLMSMIKALP---INLSNLQKTV
417	GC_00000002		WH8501	3169	8	327	301	0	0.64893	0.82038	0.724652			COG3415	CRISPR-Cas system	K07494	putative transposase			COG3415	CRISPR-associated protein Csa3, CARF domain (Csa3) (PDB:2WTE) (PUBMED:21093452)	V	Defense mechanisms	PF13565.9	Homeodomain-like domain	----------------------------------------------------------------------------------------------------------------------------------------------------------------------------------------------------------------------MCFNE-----TNGRIS--KLMSMIKALP---INLSNLQKTV
418	GC_00000002		WH8501	6153	8	327	301	0	0.64893	0.82038	0.724652			COG3415	CRISPR-Cas system	K07494	putative transposase			COG3415	CRISPR-associated protein Csa3, CARF domain (Csa3) (PDB:2WTE) (PUBMED:21093452)	V	Defense mechanisms	PF13565.9	Homeodomain-like domain	----------------------------------------------------------------------------------------------------------------------------------------------------------------------------------------------------------------------MCFNE-----TNGRIS--KLMSMIKALP---INLSNLQKTV
419	GC_00000002		WH8501	24	8	327	301	0	0.64893	0.82038	0.724652			COG3415	CRISPR-Cas system	K07494	putative transposase			COG3415	CRISPR-associated protein Csa3, CARF domain (Csa3) (PDB:2WTE) (PUBMED:21093452)	V	Defense mechanisms	PF13565.9	Homeodomain-like domain	----------------------------------------------------------------------------------------------------------------------------------------------------------------------------------------------------------------------MCFNE-----TNGRIS--KLMSMIKALP---INLSNLQKTV
420	GC_00000002		WH8501	3499	8	327	301	0	0.64893	0.82038	0.724652			COG3415	CRISPR-Cas system	K07494	putative transposase			COG3415	CRISPR-associated protein Csa3, CARF domain (Csa3) (PDB:2WTE) (PUBMED:21093452)	V	Defense mechanisms	PF13565.9	Homeodomain-like domain	----------------------------------------------------------------------------------------------------------------------------------------------------------------------------------------------------------------------MCFNE-----TNGRIS--KLMSMIKALP---INLSNLQKTV
421	GC_00000002		WH8501	308	8	327	301	0	0.64893	0.82038	0.724652			COG3415	CRISPR-Cas system	K07494	putative transposase			COG3415	CRISPR-associated protein Csa3, CARF domain (Csa3) (PDB:2WTE) (PUBMED:21093452)	V	Defense mechanisms	PF13565.9	Homeodomain-like domain	----------------------------------------------------------------------------------------------------------------------------------------------------------------------------------------------------------------------MCFNE-----TNGRIS--KLMSMIKALP---INLSNLQKTV
422	GC_00000002		WH8501	1790	8	327	301	0	0.64893	0.82038	0.724652			COG3415	CRISPR-Cas system	K07494	putative transposase			COG3415	CRISPR-associated protein Csa3, CARF domain (Csa3) (PDB:2WTE) (PUBMED:21093452)	V	Defense mechanisms	PF13565.9	Homeodomain-like domain	----------------------------------------------------------------------------------------------------------------------------------------------------------------------------------------------------------------------MCFNE-----TNGRIS--KLMSMIKALP---INLSNLQKTV
423	GC_00000002		WH8501	1916	8	327	301	0	0.64893	0.82038	0.724652			COG3415	CRISPR-Cas system	K07494	putative transposase			COG3415	CRISPR-associated protein Csa3, CARF domain (Csa3) (PDB:2WTE) (PUBMED:21093452)	V	Defense mechanisms	PF13565.9	Homeodomain-like domain	----------------------------------------------------------------------------------------------------------------------------------------------------------------------------------------------------------------------MCFNE-----TNGRIS--KLMSMIKALP---INLSNLQKTV
424	GC_00000002		WH8501	1936	8	327	301	0	0.64893	0.82038	0.724652			COG3415	CRISPR-Cas system	K07494	putative transposase			COG3415	CRISPR-associated protein Csa3, CARF domain (Csa3) (PDB:2WTE) (PUBMED:21093452)	V	Defense mechanisms	PF13565.9	Homeodomain-like domain	----------------------------------------------------------------------------------------------------------------------------------------------------------------------------------------------------------------------MCFNE-----TNGRIS--KLMSMIKALP---INLSNLQKTV
425	GC_00000002		WH8501	1949	8	327	301	0	0.64893	0.82038	0.724652			COG3415	CRISPR-Cas system	K07494	putative transposase			COG3415	CRISPR-associated protein Csa3, CARF domain (Csa3) (PDB:2WTE) (PUBMED:21093452)	V	Defense mechanisms	PF13565.9	Homeodomain-like domain	----------------------------------------------------------------------------------------------------------------------------------------------------------------------------------------------------------------------MCFNE-----TNGRIS--KLMSMIKALP---INLSNLQKTV
426	GC_00000002		WH8501	1965	8	327	301	0	0.64893	0.82038	0.724652			COG3415	CRISPR-Cas system	K07494	putative transposase			COG3415	CRISPR-associated protein Csa3, CARF domain (Csa3) (PDB:2WTE) (PUBMED:21093452)	V	Defense mechanisms	PF13565.9	Homeodomain-like domain	----------------------------------------------------------------------------------------------------------------------------------------------------------------------------------------------------------------------MCFNE-----TNGRIS--KLMSMIKALP---INLSNLQKTV
427	GC_00000002		WH8501	1998	8	327	301	0	0.64893	0.82038	0.724652			COG3415	CRISPR-Cas system	K07494	putative transposase			COG3415	CRISPR-associated protein Csa3, CARF domain (Csa3) (PDB:2WTE) (PUBMED:21093452)	V	Defense mechanisms	PF13565.9	Homeodomain-like domain	----------------------------------------------------------------------------------------------------------------------------------------------------------------------------------------------------------------------MCFNE-----TNGRIS--KLMSMIKALP---INLSNLQKTV
428	GC_00000002		WH8501	2007	8	327	301	0	0.64893	0.82038	0.724652			COG3415	CRISPR-Cas system	K07494	putative transposase			COG3415	CRISPR-associated protein Csa3, CARF domain (Csa3) (PDB:2WTE) (PUBMED:21093452)	V	Defense mechanisms	PF13565.9	Homeodomain-like domain	----------------------------------------------------------------------------------------------------------------------------------------------------------------------------------------------------------------------MCFNE-----TNGRIS--KLMSMIKALP---INLSNLQKTV
429	GC_00000002		WH8501	2125	8	327	301	0	0.64893	0.82038	0.724652			COG3415	CRISPR-Cas system	K07494	putative transposase			COG3415	CRISPR-associated protein Csa3, CARF domain (Csa3) (PDB:2WTE) (PUBMED:21093452)	V	Defense mechanisms	PF13565.9	Homeodomain-like domain	----------------------------------------------------------------------------------------------------------------------------------------------------------------------------------------------------------------------MCFNE-----TNGRIS--KLMSMIKALP---INLSNLQKTV
430	GC_00000002		WH8501	2214	8	327	301	0	0.64893	0.82038	0.724652			COG3415	CRISPR-Cas system	K07494	putative transposase			COG3415	CRISPR-associated protein Csa3, CARF domain (Csa3) (PDB:2WTE) (PUBMED:21093452)	V	Defense mechanisms	PF13565.9	Homeodomain-like domain	----------------------------------------------------------------------------------------------------------------------------------------------------------------------------------------------------------------------MCFNE-----TNGRIS--KLMSMIKALP---INLSNLQKTV
431	GC_00000002		WH8501	2376	8	327	301	0	0.64893	0.82038	0.724652			COG3415	CRISPR-Cas system	K07494	putative transposase			COG3415	CRISPR-associated protein Csa3, CARF domain (Csa3) (PDB:2WTE) (PUBMED:21093452)	V	Defense mechanisms	PF13565.9	Homeodomain-like domain	----------------------------------------------------------------------------------------------------------------------------------------------------------------------------------------------------------------------MCFNE-----TNGRIS--KLMSMIKALP---INLSNLQKTV
432	GC_00000002		WH8501	2454	8	327	301	0	0.64893	0.82038	0.724652			COG3415	CRISPR-Cas system	K07494	putative transposase			COG3415	CRISPR-associated protein Csa3, CARF domain (Csa3) (PDB:2WTE) (PUBMED:21093452)	V	Defense mechanisms	PF13565.9	Homeodomain-like domain	----------------------------------------------------------------------------------------------------------------------------------------------------------------------------------------------------------------------MCFNE-----TNGRIS--KLMSMIKALP---INLSNLQKTV
433	GC_00000002		WH8501	2895	8	327	301	0	0.64893	0.82038	0.724652			COG3415	CRISPR-Cas system	K07494	putative transposase			COG3415	CRISPR-associated protein Csa3, CARF domain (Csa3) (PDB:2WTE) (PUBMED:21093452)	V	Defense mechanisms	PF13565.9	Homeodomain-like domain	----------------------------------------------------------------------------------------------------------------------------------------------------------------------------------------------------------------------MCFNE-----TNGRIS--KLMSMIKALP---INLSNLQKTV
434	GC_00000002		WH8501	3388	8	327	301	0	0.64893	0.82038	0.724652			COG3415	CRISPR-Cas system	K07494	putative transposase			COG3415	CRISPR-associated protein Csa3, CARF domain (Csa3) (PDB:2WTE) (PUBMED:21093452)	V	Defense mechanisms	PF13565.9	Homeodomain-like domain	----------------------------------------------------------------------------------------------------------------------------------------------------------------------------------------------------------------------MCFNE-----TNGRIS--KLMSMIKALP---INLSNLQKTV
435	GC_00000002		WH8501	3888	8	327	301	0	0.64893	0.82038	0.724652			COG3415	CRISPR-Cas system	K07494	putative transposase			COG3415	CRISPR-associated protein Csa3, CARF domain (Csa3) (PDB:2WTE) (PUBMED:21093452)	V	Defense mechanisms	PF13565.9	Homeodomain-like domain	----------------------------------------------------------------------------------------------------------------------------------------------------------------------------------------------------------------------MCFNE-----TNGRIS--KLMSMIKALP---INLSNLQKTV
436	GC_00000002		WH8501	3901	8	327	301	0	0.64893	0.82038	0.724652			COG3415	CRISPR-Cas system	K07494	putative transposase			COG3415	CRISPR-associated protein Csa3, CARF domain (Csa3) (PDB:2WTE) (PUBMED:21093452)	V	Defense mechanisms	PF13565.9	Homeodomain-like domain	----------------------------------------------------------------------------------------------------------------------------------------------------------------------------------------------------------------------MCFNE-----TNGRIS--KLMSMIKALP---INLSNLQKTV
437	GC_00000002		WH8501	4747	8	327	301	0	0.64893	0.82038	0.724652			COG3415	CRISPR-Cas system	K07494	putative transposase			COG3415	CRISPR-associated protein Csa3, CARF domain (Csa3) (PDB:2WTE) (PUBMED:21093452)	V	Defense mechanisms	PF13565.9	Homeodomain-like domain	----------------------------------------------------------------------------------------------------------------------------------------------------------------------------------------------------------------------MCFNE-----TNGRIS--KLMSMIKALP---INLSNLQKTV
438	GC_00000002		WH8501	4876	8	327	301	0	0.64893	0.82038	0.724652			COG3415	CRISPR-Cas system	K07494	putative transposase			COG3415	CRISPR-associated protein Csa3, CARF domain (Csa3) (PDB:2WTE) (PUBMED:21093452)	V	Defense mechanisms	PF13565.9	Homeodomain-like domain	----------------------------------------------------------------------------------------------------------------------------------------------------------------------------------------------------------------------MCFNE-----TNGRIS--KLMSMIKALP---INLSNLQKTV
439	GC_00000002		WH8501	4968	8	327	301	0	0.64893	0.82038	0.724652			COG3415	CRISPR-Cas system	K07494	putative transposase			COG3415	CRISPR-associated protein Csa3, CARF domain (Csa3) (PDB:2WTE) (PUBMED:21093452)	V	Defense mechanisms	PF13565.9	Homeodomain-like domain	----------------------------------------------------------------------------------------------------------------------------------------------------------------------------------------------------------------------MCFNE-----TNGRIS--KLMSMIKALP---INLSNLQKTV
440	GC_00000002		WH8501	5267	8	327	301	0	0.64893	0.82038	0.724652			COG3415	CRISPR-Cas system	K07494	putative transposase			COG3415	CRISPR-associated protein Csa3, CARF domain (Csa3) (PDB:2WTE) (PUBMED:21093452)	V	Defense mechanisms	PF13565.9	Homeodomain-like domain	----------------------------------------------------------------------------------------------------------------------------------------------------------------------------------------------------------------------MCFNE-----TNGRIS--KLMSMIKALP---INLSNLQKTV
441	GC_00000002		WH8501	5796	8	327	301	0	0.64893	0.82038	0.724652			COG3415	CRISPR-Cas system	K07494	putative transposase			COG3415	CRISPR-associated protein Csa3, CARF domain (Csa3) (PDB:2WTE) (PUBMED:21093452)	V	Defense mechanisms	PF13565.9	Homeodomain-like domain	----------------------------------------------------------------------------------------------------------------------------------------------------------------------------------------------------------------------MCFNE-----TNGRIS--KLMSMIKALP---INLSNLQKTV
442	GC_00000002		WH8501	6641	8	327	301	0	0.64893	0.82038	0.724652			COG3415	CRISPR-Cas system	K07494	putative transposase			COG3415	CRISPR-associated protein Csa3, CARF domain (Csa3) (PDB:2WTE) (PUBMED:21093452)	V	Defense mechanisms	PF13565.9	Homeodomain-like domain	----------------------------------------------------------------------------------------------------------------------------------------------------------------------------------------------------------------------MCFNE-----TNGRIS--KLMSMIKALP---INLSNLQKTV
443	GC_00000002		WH8501	1439	8	327	301	0	0.64893	0.82038	0.724652			COG3415	CRISPR-Cas system	K07494	putative transposase			COG3415	CRISPR-associated protein Csa3, CARF domain (Csa3) (PDB:2WTE) (PUBMED:21093452)	V	Defense mechanisms	PF13384.9	Homeodomain-like domain	----------------------------------------------------------------------------------------------------------------------------------------------------------------------------------------------------------------------MCFNE-----TNGRIS--KLMSMIKALP---INLSNLQKTV
444	GC_00000002		WH8501	1458	8	327	301	0	0.64893	0.82038	0.724652			COG3415	CRISPR-Cas system	K07494	putative transposase			COG3415	CRISPR-associated protein Csa3, CARF domain (Csa3) (PDB:2WTE) (PUBMED:21093452)	V	Defense mechanisms	PF13565.9	Homeodomain-like domain	----------------------------------------------------------------------------------------------------------------------------------------------------------------------------------------------------------------------MCFNE-----TNGRIS--KLMSMIKALP---INLSNLQKTV
445	GC_00000002		WH8501	1187	8	327	301	0	0.64893	0.82038	0.724652			COG3415	CRISPR-Cas system	K07494	putative transposase			COG3415	CRISPR-associated protein Csa3, CARF domain (Csa3) (PDB:2WTE) (PUBMED:21093452)	V	Defense mechanisms	PF13565.9	Homeodomain-like domain	----------------------------------------------------------------------------------------------------------------------------------------------------------------------------------------------------------------------MCFNE-----TNGRIS--KLMSMIKALP---INLSNLQKTV
446	GC_00000002		WH8501	4335	8	327	301	0	0.64893	0.82038	0.724652			COG3415	CRISPR-Cas system	K07494	putative transposase			COG3415	CRISPR-associated protein Csa3, CARF domain (Csa3) (PDB:2WTE) (PUBMED:21093452)	V	Defense mechanisms	PF13565.9	Homeodomain-like domain	----------------------------------------------------------------------------------------------------------------------------------------------------------------------------------------------------------------------MCFNE-----TNGRIS--KLMSMIKALP---INLSNLQKTV
447	GC_00000002		WH8501	4294	8	327	301	0	0.64893	0.82038	0.724652			COG3415	CRISPR-Cas system	K07494	putative transposase			COG3415	CRISPR-associated protein Csa3, CARF domain (Csa3) (PDB:2WTE) (PUBMED:21093452)	V	Defense mechanisms	PF13565.9	Homeodomain-like domain	----------------------------------------------------------------------------------------------------------------------------------------------------------------------------------------------------------------------MCFNE-----TNGRIS--KLMSMIKALP---INLSNLQKTV
448	GC_00000002		WH8501	5547	8	327	301	0	0.64893	0.82038	0.724652			COG3415	CRISPR-Cas system	K07494	putative transposase			COG3415	CRISPR-associated protein Csa3, CARF domain (Csa3) (PDB:2WTE) (PUBMED:21093452)	V	Defense mechanisms	PF13565.9	Homeodomain-like domain	----------------------------------------------------------------------------------------------------------------------------------------------------------------------------------------------------------------------MCFNE-----TNGRIS--KLMSMIKALP---INLSNLQKTV
449	GC_00000002		WH8501	1474	8	327	301	0	0.64893	0.82038	0.724652			COG3415	CRISPR-Cas system	K07494	putative transposase			COG3415	CRISPR-associated protein Csa3, CARF domain (Csa3) (PDB:2WTE) (PUBMED:21093452)	V	Defense mechanisms	PF13565.9	Homeodomain-like domain	----------------------------------------------------------------------------------------------------------------------------------------------------------------------------------------------------------------------MCFNE-----TNGRIS--KLMSMIKALP---INLSNLQKTV
450	GC_00000002		WH8501	2281	8	327	301	0	0.64893	0.82038	0.724652			COG3415	CRISPR-Cas system	K07494	putative transposase			COG3415	CRISPR-associated protein Csa3, CARF domain (Csa3) (PDB:2WTE) (PUBMED:21093452)	V	Defense mechanisms	PF13565.9	Homeodomain-like domain	----------------------------------------------------------------------------------------------------------------------------------------------------------------------------------------------------------------------MCFNE-----TNGRIS--KLMSMIKALP---INLSNLQKTV
451	GC_00000002		WH8501	160	8	327	301	0	0.64893	0.82038	0.724652			COG3415	CRISPR-Cas system	K07494	putative transposase			COG3415	CRISPR-associated protein Csa3, CARF domain (Csa3) (PDB:2WTE) (PUBMED:21093452)	V	Defense mechanisms	PF13565.9	Homeodomain-like domain	----------------------------------------------------------------------------------------------------------------------------------------------------------------------------------------------------------------------MCFNE-----TNGRIS--KLMSMIKALP---INLSNLQKTV
452	GC_00000002		WH8501	6263	8	327	301	0	0.64893	0.82038	0.724652			COG3415	CRISPR-Cas system	K07494	putative transposase			COG3415	CRISPR-associated protein Csa3, CARF domain (Csa3) (PDB:2WTE) (PUBMED:21093452)	V	Defense mechanisms	PF13565.9	Homeodomain-like domain	----------------------------------------------------------------------------------------------------------------------------------------------------------------------------------------------------------------------MCFNE-----TNGRIS--KLMSMIKALP---INLSNLQKTV
453	GC_00000002		WH8501	1980	8	327	301	0	0.64893	0.82038	0.724652			COG3415	CRISPR-Cas system	K07494	putative transposase			COG3415	CRISPR-associated protein Csa3, CARF domain (Csa3) (PDB:2WTE) (PUBMED:21093452)	V	Defense mechanisms	PF13565.9	Homeodomain-like domain	----------------------------------------------------------------------------------------------------------------------------------------------------------------------------------------------------------------------MCFNE-----TNGRIS--KLMSMIKALP---INLSNLQKTV
454	GC_00000002		WH8501	4896	8	327	301	0	0.64893	0.82038	0.724652			COG3415	CRISPR-Cas system	K07494	putative transposase			COG3415	CRISPR-associated protein Csa3, CARF domain (Csa3) (PDB:2WTE) (PUBMED:21093452)	V	Defense mechanisms	PF13565.9	Homeodomain-like domain	----------------------------------------------------------------------------------------------------------------------------------------------------------------------------------------------------------------------MCFNE-----TNGRIS--KLMSMIKALP---INLSNLQKTV
455	GC_00000002		WH8501	2398	8	327	301	0	0.64893	0.82038	0.724652			COG3415	CRISPR-Cas system	K07494	putative transposase			COG3415	CRISPR-associated protein Csa3, CARF domain (Csa3) (PDB:2WTE) (PUBMED:21093452)	V	Defense mechanisms	PF13565.9	Homeodomain-like domain	----------------------------------------------------------------------------------------------------------------------------------------------------------------------------------------------------------------------MCFNE-----TNGRIS--KLMSMIKALP---INLSNLQKTV
456	GC_00000002		WH8501	1264	8	327	301	0	0.64893	0.82038	0.724652			COG3415	CRISPR-Cas system	K07494	putative transposase			COG3415	CRISPR-associated protein Csa3, CARF domain (Csa3) (PDB:2WTE) (PUBMED:21093452)	V	Defense mechanisms	PF13565.9	Homeodomain-like domain	----------------------------------------------------------------------------------------------------------------------------------------------------------------------------------------------------------------------MCFNE-----TNGRIS--KLMSMIKALP---INLSSLQKTV
457	GC_00000002		WH8501	686	8	327	301	0	0.64893	0.82038	0.724652			COG3415	CRISPR-Cas system	K07494	putative transposase			COG3415	CRISPR-associated protein Csa3, CARF domain (Csa3) (PDB:2WTE) (PUBMED:21093452)	V	Defense mechanisms	PF13384.9	Homeodomain-like domain	----------------------------------------------------------------------------------------------------------------------------------------------------------------------------------------------------------------------MCFNE-----TNGRIS--KLMSMIKALP---INLSNLQKTV
458	GC_00000002		WH8501	6297	8	327	301	0	0.64893	0.82038	0.724652			COG3415	CRISPR-Cas system	K07494	putative transposase			COG3415	CRISPR-associated protein Csa3, CARF domain (Csa3) (PDB:2WTE) (PUBMED:21093452)	V	Defense mechanisms	PF13384.9	Homeodomain-like domain	----------------------------------------------------------------------------------------------------------------------------------------------------------------------------------------------------------------------MCFNE-----TNGRIS--KLMSMIKALP---INLSNLQKTV
459	GC_00000002		WH8501	6643	8	327	301	0	0.64893	0.82038	0.724652			COG3415	CRISPR-Cas system	K07494	putative transposase			COG3415	CRISPR-associated protein Csa3, CARF domain (Csa3) (PDB:2WTE) (PUBMED:21093452)	V	Defense mechanisms	PF13565.9	Homeodomain-like domain	----------------------------------------------------------------------------------------------------------------------------------------------------------------------------------------------------------------------MCFNE-----TNGRIS--KLMSMIKALP---INLSNLQKTV
460	GC_00000002		WH8501	276	8	327	301	0	0.64893	0.82038	0.724652			COG3415	CRISPR-Cas system	K07494	putative transposase			COG3415	CRISPR-associated protein Csa3, CARF domain (Csa3) (PDB:2WTE) (PUBMED:21093452)	V	Defense mechanisms	PF13384.9	Homeodomain-like domain	----------------------------------------------------------------------------------------------------------------------------------------------------------------------------------------------------------------------MCFNE-----TNGRIS--KLMSMIKALP---INLSNLQKTV
461	GC_00000002		WH8501	6283	8	327	301	0	0.64893	0.82038	0.724652			COG3415	CRISPR-Cas system	K07494	putative transposase			COG3415	CRISPR-associated protein Csa3, CARF domain (Csa3) (PDB:2WTE) (PUBMED:21093452)	V	Defense mechanisms	PF13565.9	Homeodomain-like domain	----------------------------------------------------------------------------------------------------------------------------------------------------------------------------------------------------------------------MCFNE-----TNGRIS--KLMSMIKALP---INLSNLQKTV
462	GC_00000002		WH8501	5607	8	327	301	0	0.64893	0.82038	0.724652			COG3415	CRISPR-Cas system	K07494	putative transposase			COG3415	CRISPR-associated protein Csa3, CARF domain (Csa3) (PDB:2WTE) (PUBMED:21093452)	V	Defense mechanisms	PF13565.9	Homeodomain-like domain	----------------------------------------------------------------------------------------------------------------------------------------------------------------------------------------------------------------------MCFNE-----TNGRIS--KLMSMIKALP---INLSNLQKTV
463	GC_00000002		WH8501	5859	8	327	301	0	0.64893	0.82038	0.724652			COG3415	CRISPR-Cas system	K07494	putative transposase			COG3415	CRISPR-associated protein Csa3, CARF domain (Csa3) (PDB:2WTE) (PUBMED:21093452)	V	Defense mechanisms	PF13565.9	Homeodomain-like domain	----------------------------------------------------------------------------------------------------------------------------------------------------------------------------------------------------------------------MCFNE-----TNGRIS--KLMSMIKALP---INLSNLQKTV
464	GC_00000002		WH8501	3167	8	327	301	0	0.64893	0.82038	0.724652			COG3415	CRISPR-Cas system	K07494	putative transposase			COG3415	CRISPR-associated protein Csa3, CARF domain (Csa3) (PDB:2WTE) (PUBMED:21093452)	V	Defense mechanisms	PF13565.9	Homeodomain-like domain	----------------------------------------------------------------------------------------------------------------------------------------------------------------------------------------------------------------------MCFNE-----TNGRIS--KLMSMIKALP---INLSNLQKTV
465	GC_00000002		WH8501	1445	8	327	301	0	0.64893	0.82038	0.724652			COG3415	CRISPR-Cas system	K07494	putative transposase			COG3415	CRISPR-associated protein Csa3, CARF domain (Csa3) (PDB:2WTE) (PUBMED:21093452)	V	Defense mechanisms	PF13565.9	Homeodomain-like domain	----------------------------------------------------------------------------------------------------------------------------------------------------------------------------------------------------------------------MCFNE-----TNGRIS--KLMSMIKALP---INLSNLQKTV
466	GC_00000002		WH8501	6041	8	327	301	0	0.64893	0.82038	0.724652			COG3415	CRISPR-Cas system	K07494	putative transposase			COG3415	CRISPR-associated protein Csa3, CARF domain (Csa3) (PDB:2WTE) (PUBMED:21093452)	V	Defense mechanisms	PF13565.9	Homeodomain-like domain	----------------------------------------------------------------------------------------------------------------------------------------------------------------------------------------------------------------------MCFNE-----TNGRIS--KLMSMIKALP---INLSNLQKTV
467	GC_00000002		WH8501	5727	8	327	301	0	0.64893	0.82038	0.724652			COG3415	CRISPR-Cas system	K07494	putative transposase			COG3415	CRISPR-associated protein Csa3, CARF domain (Csa3) (PDB:2WTE) (PUBMED:21093452)	V	Defense mechanisms	PF13565.9	Homeodomain-like domain	----------------------------------------------------------------------------------------------------------------------------------------------------------------------------------------------------------------------MCFNE-----TNGRIS--KLMSMIKALP---INLSNLQKTV
468	GC_00000002		WH8501	5247	8	327	301	0	0.64893	0.82038	0.724652			COG3415	CRISPR-Cas system	K07494	putative transposase			COG3415	CRISPR-associated protein Csa3, CARF domain (Csa3) (PDB:2WTE) (PUBMED:21093452)	V	Defense mechanisms			----------------------------------------------------------------------------------------------------------------------------------------------------------------------------------------------------------------------MCFNE-----TNGRIS--KLMSMIKALP---INLSNLQKTV
469	GC_00000002		WH8501	6158	8	327	301	0	0.64893	0.82038	0.724652			COG3415	CRISPR-Cas system	K07494	putative transposase			COG3415	CRISPR-associated protein Csa3, CARF domain (Csa3) (PDB:2WTE) (PUBMED:21093452)	V	Defense mechanisms	PF13358.9	DDE superfamily endonuclease	MCFNETNGRISKLMSMIKALPINLSNLQKTVLQQIVRGTTNPYRLVRRAKLILAAASGESNSSISRRLELDRVQVRQWRSRWFEEREKLSAAEEQQVTEKALMVLIKGILSDRPRPGTTKSFTVEQVVQIVEIACEECEKSDRPVSHWTPSELADEAIKRGIVEKISPRSVGRFLKRSDITTTSRSLLVNAKIDDPLKFKKQVKYICELHQEAKTLLEQGIHLISTDEMT--GIQALERLFPNKRIKPKQVEKIEFEY------------ERHGTLSLIAN-------------WDVARGKVVSPSIGPTRTE--QDFSEHI--------QRTIKIDE------KAEWIFI---------------------------VDKLNTHKSESLVK--L----…
470	GC_00000002		WH8501	5899	8	327	301	0	0.64893	0.82038	0.724652			COG3415	CRISPR-Cas system	K07494	putative transposase			COG3415	CRISPR-associated protein Csa3, CARF domain (Csa3) (PDB:2WTE) (PUBMED:21093452)	V	Defense mechanisms	PF13565.9	Homeodomain-like domain	----------------------------------------------------------------------------------------------------------------------------------------------------------------------------------------------------------------------MCFNE-----TNGRIS--KLMSMIKALP---INLSNLQKTV
471	GC_00000002		WH8501	5207	8	327	301	0	0.64893	0.82038	0.724652			COG3415	CRISPR-Cas system	K07494	putative transposase			COG3415	CRISPR-associated protein Csa3, CARF domain (Csa3) (PDB:2WTE) (PUBMED:21093452)	V	Defense mechanisms	PF13565.9	Homeodomain-like domain	----------------------------------------------------------------------------------------------------------------------------------------------------------------------------------------------------------------------MCFNE-----TNGRIS--KLMSMIKALP---INLSNLQKTV
472	GC_00000002		WH8501	4525	8	327	301	0	0.64893	0.82038	0.724652			COG3415	CRISPR-Cas system	K07494	putative transposase			COG3415	CRISPR-associated protein Csa3, CARF domain (Csa3) (PDB:2WTE) (PUBMED:21093452)	V	Defense mechanisms	PF13358.9	DDE superfamily endonuclease	MCFNETNGRISKLMSMIKALPINLSNLQKTVLQQIVRGTTNPYRLVRRAKLILAAASGESNSSISRRLELDRVQVRQWRSRWFEEREKLSAAEEQQVTEKALMVLIKGILSDRPRPGTTKSFTVEQVVQIVAIACEECEKSDRPVSHWTPSELADEAIKRGIVEKISPRSVGRFLKRSDITPHLVRYWLNAKIDDPLKFKKQVKYICELHQEAKTLLEQGIHLISTDEMT--GIQALERLFPNKRIKPKQVEKIEFEY------------ERHGTLSLIAN-------------WDVARGKVVSPSIGPTRTE--QDFSEHI--------QRTIKIDE------KAEWIFI---------------------------VDKLNTHKSESLVK--L----…
473	GC_00000002		WH8501	4460	8	327	301	0	0.64893	0.82038	0.724652			COG3415	CRISPR-Cas system	K07494	putative transposase			COG3415	CRISPR-associated protein Csa3, CARF domain (Csa3) (PDB:2WTE) (PUBMED:21093452)	V	Defense mechanisms	PF13565.9	Homeodomain-like domain	------------------------------------------------------------------------------------------------------------------------------------------------------------------------------------------------------------------------------------------MSMIKALP---INLSNLQKTV
474	GC_00000002		WH8501	5226	8	327	301	0	0.64893	0.82038	0.724652			COG3415	CRISPR-Cas system	K07494	putative transposase			COG3415	CRISPR-associated protein Csa3, CARF domain (Csa3) (PDB:2WTE) (PUBMED:21093452)	V	Defense mechanisms	PF13565.9	Homeodomain-like domain	----------------------------------------------------------------------------------------------------------------------------------------------------------------------------------------------------------------------MCFNE-----TNGRIS--KLMSMIKALP---INLSNLQKTV
475	GC_00000002		WH8501	2911	8	327	301	0	0.64893	0.82038	0.724652			COG3415	CRISPR-Cas system	K07494	putative transposase			COG3415	CRISPR-associated protein Csa3, CARF domain (Csa3) (PDB:2WTE) (PUBMED:21093452)	V	Defense mechanisms	PF13565.9	Homeodomain-like domain	--------------------------------------------------------------------------------------------------------------------------------------------------------------------------------------------------------------------------------------------MIKALP---INLSNLQKTV
476	GC_00000002		WH8501	4567	8	327	301	0	0.64893	0.82038	0.724652			COG3415	CRISPR-Cas system	K07494	putative transposase			COG3415	CRISPR-associated protein Csa3, CARF domain (Csa3) (PDB:2WTE) (PUBMED:21093452)	V	Defense mechanisms	PF13565.9	Homeodomain-like domain	--------------------------------------------------------------------------------------------------------------------------------------------------------------------------------------------------------------------------------------------MIKALP---INLSNLQKTV
477	GC_00000002		WH8501	5584	8	327	301	0	0.64893	0.82038	0.724652			COG3415	CRISPR-Cas system	K07494	putative transposase			COG3415	CRISPR-associated protein Csa3, CARF domain (Csa3) (PDB:2WTE) (PUBMED:21093452)	V	Defense mechanisms	PF13565.9	Homeodomain-like domain	--------------------------------------------------------------------------------------------------------------------------------------------------------------------------------------------------------------------------------------------MIKALP---INLSNLQKTV
478	GC_00000002		WH8501	4679	8	327	301	0	0.64893	0.82038	0.724652			COG3415	CRISPR-Cas system	K07494	putative transposase			COG3415	CRISPR-associated protein Csa3, CARF domain (Csa3) (PDB:2WTE) (PUBMED:21093452)	V	Defense mechanisms	PF13565.9	Homeodomain-like domain	--------------------------------------------------------------------------------------------------------------------------------------------------------------------------------------------------------------------------------------------MIKALP---INLSNLQKTV
479	GC_00000002		WH8501	3737	8	327	301	0	0.64893	0.82038	0.724652			COG3415	CRISPR-Cas system	K07494	putative transposase			COG3415	CRISPR-associated protein Csa3, CARF domain (Csa3) (PDB:2WTE) (PUBMED:21093452)	V	Defense mechanisms	PF13565.9	Homeodomain-like domain	----------------------------------------------------------------------------------------------------------------------------------------------------------------------------------------------------------------------MCFNE-----TNGRIS--KLMSMIKALP---INLSNLQKTV
480	GC_00000002		WH8501	765	8	327	301	0	0.64893	0.82038	0.724652			COG3415	CRISPR-Cas system	K07494	putative transposase			COG3415	CRISPR-associated protein Csa3, CARF domain (Csa3) (PDB:2WTE) (PUBMED:21093452)	V	Defense mechanisms	PF13565.9	Homeodomain-like domain	--------------------------------------------------------------------------------------------------------------------------------------------------------------------------------------------------------------------------------------------MIKALP---INLSNLQKTV
481	GC_00000002		WH8501	14	8	327	301	0	0.64893	0.82038	0.724652			COG3415	CRISPR-Cas system	K07494	putative transposase			COG3415	CRISPR-associated protein Csa3, CARF domain (Csa3) (PDB:2WTE) (PUBMED:21093452)	V	Defense mechanisms	PF13565.9	Homeodomain-like domain	--------------------------------------------------------------------------------------------------------------------------------------------------------------------------------------------------------------------------------------------MIKALP---INLSNLQKTV
482	GC_00000002		WH8501	36	8	327	301	0	0.64893	0.82038	0.724652			COG3415	CRISPR-Cas system	K07494	putative transposase			COG3415	CRISPR-associated protein Csa3, CARF domain (Csa3) (PDB:2WTE) (PUBMED:21093452)	V	Defense mechanisms	PF13565.9	Homeodomain-like domain	--------------------------------------------------------------------------------------------------------------------------------------------------------------------------------------------------------------------------------------------MIKALP---INLSNLQKTV
483	GC_00000002		WH8501	642	8	327	301	0	0.64893	0.82038	0.724652			COG3415	CRISPR-Cas system	K07494	putative transposase			COG3415	CRISPR-associated protein Csa3, CARF domain (Csa3) (PDB:2WTE) (PUBMED:21093452)	V	Defense mechanisms	PF13565.9	Homeodomain-like domain	--------------------------------------------------------------------------------------------------------------------------------------------------------------------------------------------------------------------------------------------MIKALP---INLSNLQKTV
484	GC_00000002		WH8501	2676	8	327	301	0	0.64893	0.82038	0.724652			COG3415	CRISPR-Cas system	K07494	putative transposase			COG3415	CRISPR-associated protein Csa3, CARF domain (Csa3) (PDB:2WTE) (PUBMED:21093452)	V	Defense mechanisms	PF13565.9	Homeodomain-like domain	--------------------------------------------------------------------------------------------------------------------------------------------------------------------------------------------------------------------------------------------MIKALP---INLSNLQKTV
485	GC_00000002		WH8501	4227	8	327	301	0	0.64893	0.82038	0.724652			COG3415	CRISPR-Cas system	K07494	putative transposase			COG3415	CRISPR-associated protein Csa3, CARF domain (Csa3) (PDB:2WTE) (PUBMED:21093452)	V	Defense mechanisms	PF13565.9	Homeodomain-like domain	--------------------------------------------------------------------------------------------------------------------------------------------------------------------------------------------------------------------------------------------MIKALP---INLSNLQKTV
486	GC_00000002		WH8501	4358	8	327	301	0	0.64893	0.82038	0.724652			COG3415	CRISPR-Cas system	K07494	putative transposase			COG3415	CRISPR-associated protein Csa3, CARF domain (Csa3) (PDB:2WTE) (PUBMED:21093452)	V	Defense mechanisms	PF13565.9	Homeodomain-like domain	--------------------------------------------------------------------------------------------------------------------------------------------------------------------------------------------------------------------------------------------MIKALP---INLSNLQKTV
487	GC_00000002		WH8501	4371	8	327	301	0	0.64893	0.82038	0.724652			COG3415	CRISPR-Cas system	K07494	putative transposase			COG3415	CRISPR-associated protein Csa3, CARF domain (Csa3) (PDB:2WTE) (PUBMED:21093452)	V	Defense mechanisms	PF13565.9	Homeodomain-like domain	--------------------------------------------------------------------------------------------------------------------------------------------------------------------------------------------------------------------------------------------MIKALP---INLSNLQKTV
488	GC_00000002		WH8501	2923	8	327	301	0	0.64893	0.82038	0.724652			COG3415	CRISPR-Cas system	K07494	putative transposase			COG3415	CRISPR-associated protein Csa3, CARF domain (Csa3) (PDB:2WTE) (PUBMED:21093452)	V	Defense mechanisms	PF13565.9	Homeodomain-like domain	--------------------------------------------------------------------------------------------------------------------------------------------------------------------------------------------------------------------------------------------MIKALP---INLSNLQKTV
489	GC_00000002		WH8501	66	8	327	301	0	0.64893	0.82038	0.724652			COG3415	CRISPR-Cas system	K07494	putative transposase			COG3415	CRISPR-associated protein Csa3, CARF domain (Csa3) (PDB:2WTE) (PUBMED:21093452)	V	Defense mechanisms	PF13565.9	Homeodomain-like domain	--------------------------------------------------------------------------------------------------------------------------------------------------------------------------------------------------------------------------------------------MIKALP---INLSNLQKTV
490	GC_00000002		WH8501	6553	8	327	301	0	0.64893	0.82038	0.724652			COG3415	CRISPR-Cas system	K07494	putative transposase			COG3415	CRISPR-associated protein Csa3, CARF domain (Csa3) (PDB:2WTE) (PUBMED:21093452)	V	Defense mechanisms	PF13565.9	Homeodomain-like domain	--------------------------------------------------------------------------------------------------------------------------------------------------------------------------------------------------------------------------------------------MIKALP---INLSNLQKTV
491	GC_00000002		WH8501	4865	8	327	301	0	0.64893	0.82038	0.724652			COG3415	CRISPR-Cas system	K07494	putative transposase			COG3415	CRISPR-associated protein Csa3, CARF domain (Csa3) (PDB:2WTE) (PUBMED:21093452)	V	Defense mechanisms	PF13565.9	Homeodomain-like domain	--------------------------------------------------------------------------------------------------------------------------------------------------------------------------------------------------------------------------------------------MIKALP---INLSNLQKTV
492	GC_00000002		WH8501	5492	8	327	301	0	0.64893	0.82038	0.724652			COG3415	CRISPR-Cas system	K07494	putative transposase			COG3415	CRISPR-associated protein Csa3, CARF domain (Csa3) (PDB:2WTE) (PUBMED:21093452)	V	Defense mechanisms	PF13565.9	Homeodomain-like domain	--------------------------------------------------------------------------------------------------------------------------------------------------------------------------------------------------------------------------------------------MIKALP---INLSNLQKTV
493	GC_00000002		WH8501	6534	8	327	301	0	0.64893	0.82038	0.724652			COG3415	CRISPR-Cas system	K07494	putative transposase			COG3415	CRISPR-associated protein Csa3, CARF domain (Csa3) (PDB:2WTE) (PUBMED:21093452)	V	Defense mechanisms	PF13565.9	Homeodomain-like domain	--------------------------------------------------------------------------------------------------------------------------------------------------------------------------------------------------------------------------------------------MIKALP---INLSNLQKTV
494	GC_00000002		WH8501	771	8	327	301	0	0.64893	0.82038	0.724652			COG3415	CRISPR-Cas system	K07494	putative transposase			COG3415	CRISPR-associated protein Csa3, CARF domain (Csa3) (PDB:2WTE) (PUBMED:21093452)	V	Defense mechanisms	PF13565.9	Homeodomain-like domain	--------------------------------------------------------------------------------------------------------------------------------------------------------------------------------------------------------------------------------------------MIKALP---INLSNLQKTV
495	GC_00000002		WH8501	5878	8	327	301	0	0.64893	0.82038	0.724652			COG3415	CRISPR-Cas system	K07494	putative transposase			COG3415	CRISPR-associated protein Csa3, CARF domain (Csa3) (PDB:2WTE) (PUBMED:21093452)	V	Defense mechanisms	PF13565.9	Homeodomain-like domain	--------------------------------------------------------------------------------------------------------------------------------------------------------------------------------------------------------------------------------------------MIKALP---INLSNLQKTV
496	GC_00000002		WH8501	3465	8	327	301	0	0.64893	0.82038	0.724652			COG3415	CRISPR-Cas system	K07494	putative transposase			COG3415	CRISPR-associated protein Csa3, CARF domain (Csa3) (PDB:2WTE) (PUBMED:21093452)	V	Defense mechanisms	PF13565.9	Homeodomain-like domain	----------------------------------------------------------------------------------------------------------------------------------------------------------------------------------------------------------------------MCFNE-----TNGRIS--KLMSMIKALP---INLSNLQKTV
497	GC_00000002		WH8501	5172	8	327	301	0	0.64893	0.82038	0.724652			COG3415	CRISPR-Cas system	K07494	putative transposase			COG3415	CRISPR-associated protein Csa3, CARF domain (Csa3) (PDB:2WTE) (PUBMED:21093452)	V	Defense mechanisms	PF13565.9	Homeodomain-like domain	--------------------------------------------------------------------------------------------------------------------------------------------------------------------------------------------------------------------------------------------MIKALP---INLSNLQKTV
498	GC_00000002		WH8501	2985	8	327	301	0	0.64893	0.82038	0.724652			COG3415	CRISPR-Cas system	K07494	putative transposase			COG3415	CRISPR-associated protein Csa3, CARF domain (Csa3) (PDB:2WTE) (PUBMED:21093452)	V	Defense mechanisms	PF13565.9	Homeodomain-like domain	--------------------------------------------------------------------------------------------------------------------------------------------------------------------------------------------------------------------------------------------MIKALP---INLSNLQKTV
499	GC_00000002		WH8501	4957	8	327	301	0	0.64893	0.82038	0.724652			COG3415	CRISPR-Cas system	K07494	putative transposase			COG3415	CRISPR-associated protein Csa3, CARF domain (Csa3) (PDB:2WTE) (PUBMED:21093452)	V	Defense mechanisms	PF13565.9	Homeodomain-like domain	--------------------------------------------------------------------------------------------------------------------------------------------------------------------------------------------------------------------------------------------MIKALP---INLSNLQKTV
500	GC_00000002		WH8501	872	8	327	301	0	0.64893	0.82038	0.724652			COG3415	CRISPR-Cas system	K07494	putative transposase			COG3415	CRISPR-associated protein Csa3, CARF domain (Csa3) (PDB:2WTE) (PUBMED:21093452)	V	Defense mechanisms			----------------------------------------------------------------------------------------------------------------------------------------------------------------------------------------------------------------------MCFNE-----TNGRIS--KLMSMIKALP---INLSNLQKTV
501	GC_00000002		WH8501	1328	8	327	301	0	0.64893	0.82038	0.724652			COG3415	CRISPR-Cas system	K07494	putative transposase			COG3415	CRISPR-associated protein Csa3, CARF domain (Csa3) (PDB:2WTE) (PUBMED:21093452)	V	Defense mechanisms	PF13384.9	Homeodomain-like domain	----------------------------------------------------------------------------------------------------------------------------------------------------------------------------------------------------------------------MCFNE-----TNGRIS--KLMSMIKALP---INLSNLQKTV
502	GC_00000002		WH8501	3323	8	327	301	0	0.64893	0.82038	0.724652			COG3415	CRISPR-Cas system	K07494	putative transposase			COG3415	CRISPR-associated protein Csa3, CARF domain (Csa3) (PDB:2WTE) (PUBMED:21093452)	V	Defense mechanisms	PF13565.9	Homeodomain-like domain	--------------------------------------------------------------------------------------------------------------------------------------------------------------------------------------------------------------------------------------------MIKALP---INLSNLQKTV
503	GC_00000002		WH8501	5294	8	327	301	0	0.64893	0.82038	0.724652			COG3415	CRISPR-Cas system	K07494	putative transposase			COG3415	CRISPR-associated protein Csa3, CARF domain (Csa3) (PDB:2WTE) (PUBMED:21093452)	V	Defense mechanisms	PF13384.9	Homeodomain-like domain	------------------------------------------------------------------------------------------------------------------------------------------------------------------------------------------------------------------------------------------MSMIKALP---INLSNLQKTV
504	GC_00000002		WH8501	634	8	327	301	0	0.64893	0.82038	0.724652			COG3415	CRISPR-Cas system	K07494	putative transposase			COG3415	CRISPR-associated protein Csa3, CARF domain (Csa3) (PDB:2WTE) (PUBMED:21093452)	V	Defense mechanisms	PF13565.9	Homeodomain-like domain	--------------------------------------------------------------------------------------------------------------------------------------------------------------------------------------------------------------------------------------------MIKALP---INLSNLQKTV
505	GC_00000002		WH8501	646	8	327	301	0	0.64893	0.82038	0.724652			COG3415	CRISPR-Cas system	K07494	putative transposase			COG3415	CRISPR-associated protein Csa3, CARF domain (Csa3) (PDB:2WTE) (PUBMED:21093452)	V	Defense mechanisms	PF13565.9	Homeodomain-like domain	--------------------------------------------------------------------------------------------------------------------------------------------------------------------------------------------------------------------------------------------MIKALP---INLSNLQKTV
506	GC_00000002		WH8501	1418	8	327	301	0	0.64893	0.82038	0.724652			COG3415	CRISPR-Cas system	K07494	putative transposase			COG3415	CRISPR-associated protein Csa3, CARF domain (Csa3) (PDB:2WTE) (PUBMED:21093452)	V	Defense mechanisms	PF13565.9	Homeodomain-like domain	---------------------------------------------------------------------------------------------------------------------------------------------------------------------------------------------------------------------------------------------------------------
507	GC_00000002		WH8501	721	8	327	301	0	0.64893	0.82038	0.724652			COG3415	CRISPR-Cas system	K07494	putative transposase			COG3415	CRISPR-associated protein Csa3, CARF domain (Csa3) (PDB:2WTE) (PUBMED:21093452)	V	Defense mechanisms	PF13384.9	Homeodomain-like domain	--------------------------------------------------------------------------------------------------------------------------------------------------------------------------------------------------------------------------------------------MIKALP---INLSNLQKTV
508	GC_00000002		WH8501	2040	8	327	301	0	0.64893	0.82038	0.724652			COG3415	CRISPR-Cas system					COG3415	CRISPR-associated protein Csa3, CARF domain (Csa3) (PDB:2WTE) (PUBMED:21093452)	V	Defense mechanisms	PF13384.9	Homeodomain-like domain	----------------------------------------------------------------------------------------------------------------------------------------------------------------------------------------------------------------------MCFNE-----TNGRIS--KLMSMIKALP---INLSNLQKTV
509	GC_00000002		WH8501	2359	8	327	301	0	0.64893	0.82038	0.724652			COG3415	CRISPR-Cas system					COG3415	CRISPR-associated protein Csa3, CARF domain (Csa3) (PDB:2WTE) (PUBMED:21093452)	V	Defense mechanisms	PF13384.9	Homeodomain-like domain	----------------------------------------------------------------------------------------------------------------------------------------------------------------------------------------------------------------------MCFNE-----TNGRIS--KLMSMIKALP---INLSNLQKTV
510	GC_00000002		WH8501	4708	8	327	301	0	0.64893	0.82038	0.724652			COG3415	CRISPR-Cas system					COG3415	CRISPR-associated protein Csa3, CARF domain (Csa3) (PDB:2WTE) (PUBMED:21093452)	V	Defense mechanisms	PF13384.9	Homeodomain-like domain	----------------------------------------------------------------------------------------------------------------------------------------------------------------------------------------------------------------------MCFNE-----TNGRIS--KLMSMIKALP---INLSNLQKTV
511	GC_00000002		WH8501	947	8	327	301	0	0.64893	0.82038	0.724652			COG3415	CRISPR-Cas system					COG3415	CRISPR-associated protein Csa3, CARF domain (Csa3) (PDB:2WTE) (PUBMED:21093452)	V	Defense mechanisms	PF13565.9	Homeodomain-like domain	----------------------------------------------------------------------------------------------------------------------------------------------------------------------------------------------------------------------MLL--------------------------------------
512	GC_00000002		WH8501	528	8	327	301	0	0.64893	0.82038	0.724652			COG3415	CRISPR-Cas system					COG3415	CRISPR-associated protein Csa3, CARF domain (Csa3) (PDB:2WTE) (PUBMED:21093452)	V	Defense mechanisms	PF13384.9	Homeodomain-like domain	----------------------------------------------------------------------------------------------------------------------------------------------------------------------------------------------------------------------MCFNE-----TNGRIS--KLMSMIKALP---INLSNLQKTV
513	GC_00000002		WH8501	3987	8	327	301	0	0.64893	0.82038	0.724652			COG3415	CRISPR-Cas system					COG3415	CRISPR-associated protein Csa3, CARF domain (Csa3) (PDB:2WTE) (PUBMED:21093452)	V	Defense mechanisms	PF13384.9	Homeodomain-like domain	----------------------------------------------------------------------------------------------------------------------------------------------------------------------------------------------------------------------MCFNE-----TNGRIS--KLMSMIKALP---INLSNLQKTV
514	GC_00000002		WH8501	3054	8	327	301	0	0.64893	0.82038	0.724652			COG3415	CRISPR-Cas system	K07494	putative transposase			COG3415	CRISPR-associated protein Csa3, CARF domain (Csa3) (PDB:2WTE) (PUBMED:21093452)	V	Defense mechanisms	PF13384.9	Homeodomain-like domain	----------------------------------------------------------------------------------------------------------------------------------------------------------------------------------------------------------------------MCFNE-----TNGRIS--KLMSMIKALP---INLSNLQKTV
515	GC_00000002		WH8501	736	8	327	301	0	0.64893	0.82038	0.724652			COG3415	CRISPR-Cas system					COG3415	CRISPR-associated protein Csa3, CARF domain (Csa3) (PDB:2WTE) (PUBMED:21093452)	V	Defense mechanisms	PF13565.9	Homeodomain-like domain	---------------------------------------------------------------------------------------------------------------------------------------------------------------------------------------------------------------------------------------------------------------
516	GC_00000002		WH8501	3555	8	327	301	0	0.64893	0.82038	0.724652			COG3415	CRISPR-Cas system					COG3415	CRISPR-associated protein Csa3, CARF domain (Csa3) (PDB:2WTE) (PUBMED:21093452)	V	Defense mechanisms	PF13565.9	Homeodomain-like domain	---------------------------------------------------------------------------------------------------------------------------------------------------------------------------------------------------------------------------------------------------------------
517	GC_00000002		WH8501	1151	8	327	301	0	0.64893	0.82038	0.724652			COG3415	CRISPR-Cas system					COG3415	CRISPR-associated protein Csa3, CARF domain (Csa3) (PDB:2WTE) (PUBMED:21093452)	V	Defense mechanisms	PF13565.9	Homeodomain-like domain	---------------------------------------------------------------------------------------------------------------------------------------------------------------------------------------------------------------------------------------------------------------
518	GC_00000002		WH8501	1263	8	327	301	0	0.64893	0.82038	0.724652			COG3415	CRISPR-Cas system					COG3415	CRISPR-associated protein Csa3, CARF domain (Csa3) (PDB:2WTE) (PUBMED:21093452)	V	Defense mechanisms	PF13384.9	Homeodomain-like domain	----------------------------------------------------------------------------------------------------------------------------------------------------------------------------------------------------------------------MCFNE-----TNGRIS--KLMSMIKALP---INLSNLQKTV
519	GC_00000002		WH8501	4166	8	327	301	0	0.64893	0.82038	0.724652			COG3415	CRISPR-Cas system					COG3415	CRISPR-associated protein Csa3, CARF domain (Csa3) (PDB:2WTE) (PUBMED:21093452)	V	Defense mechanisms	PF13565.9	Homeodomain-like domain	---------------------------------------------------------------------------------------------------------------------------------------------------------------------------------------------------------------------------------------------------------------
520	GC_00000002		WH8501	3688	8	327	301	0	0.64893	0.82038	0.724652			COG3415	CRISPR-Cas system	K07494	putative transposase			COG3415	CRISPR-associated protein Csa3, CARF domain (Csa3) (PDB:2WTE) (PUBMED:21093452)	V	Defense mechanisms	PF13518.9	Helix-turn-helix domain	----------------------------------------------------------------------------------------------------------------------------------------------------------------------------------------------------------------------MCFNE-----TNGRIS--KLMSMIKALP---INLSNLQKTV
521	GC_00000002		WH8501	4061	8	327	301	0	0.64893	0.82038	0.724652			COG3415	CRISPR-Cas system	K07494	putative transposase			COG3415	CRISPR-associated protein Csa3, CARF domain (Csa3) (PDB:2WTE) (PUBMED:21093452)	V	Defense mechanisms	PF13384.9	Homeodomain-like domain	--------------------------------------------------------------------------------------------------------------------------------------------------------------------------------------------------------------------------------------------MIKALP---INLSNLQKTV
522	GC_00000002		WH8501	4273	8	327	301	0	0.64893	0.82038	0.724652			COG3415	CRISPR-Cas system					COG3415	CRISPR-associated protein Csa3, CARF domain (Csa3) (PDB:2WTE) (PUBMED:21093452)	V	Defense mechanisms	PF13384.9	Homeodomain-like domain	--------------------------------------------------------------------------------------------------------------------------------------------------------------------------------------------------------------------------------------------MIKALP---INLSSLQKTV
523	GC_00000002		WH8501	4165	8	327	301	0	0.64893	0.82038	0.724652															----------------------------------------------------------------------------------------------------------------------------------------------------------------------------------------------------------------------MCFNE-----TNGRIS--KLMSMIKALP---INLSNLQKTV
524	GC_00000002		WH8501	1152	8	327	301	0	0.64893	0.82038	0.724652															----------------------------------------------------------------------------------------------------------------------------------------------------------------------------------------------------------------------MCFNE-----TNGRIS--KLMSMIKALP---INLSNLQKTV
525	GC_00000002		WH8501	90	8	327	301	0	0.64893	0.82038	0.724652															----------------------------------------------------------------------------------------------------------------------------------------------------------------------------------------------------------------------MCFNE-----TNGRIS--KLMSMIKALP---INLSNLQKTV
526	GC_00000002		WH8501	161	8	327	301	0	0.64893	0.82038	0.724652					K07494	putative transposase			COG3335	Transposase	X	Mobilome: prophages, transposons	PF13358.9	DDE superfamily endonuclease	-----------------------------------------------------------------------------------------------------------------------------------------------------------------------------------------------------------------------MLEQGIHLISTDEMT--GIQALERLFPNKRIKPKQVEKIE
527	GC_00000002		WH8501	772	8	327	301	0	0.64893	0.82038	0.724652					K07494	putative transposase			COG3335	Transposase	X	Mobilome: prophages, transposons	PF13358.9	DDE superfamily endonuclease	-----------------------------------------------------------------------------------------------------------------------------------------------------------------------------------------------------------------------MLEQGIHLISTDEMT--GIQALERLFPNKRIKPKQVEKIE
528	GC_00000002		WH8501	2012	8	327	301	0	0.64893	0.82038	0.724652					K07494	putative transposase			COG3335	Transposase	X	Mobilome: prophages, transposons	PF13358.9	DDE superfamily endonuclease	-----------------------------------------------------------------------------------------------------------------------------------------------------------------------------------------------------------------------MLEQGIHLISTDEMT--GIQALERLFPNKRIKPKQVEKIE
529	GC_00000002		WH8501	2124	8	327	301	0	0.64893	0.82038	0.724652					K07494	putative transposase			COG3335	Transposase	X	Mobilome: prophages, transposons	PF13358.9	DDE superfamily endonuclease	-----------------------------------------------------------------------------------------------------------------------------------------------------------------------------------------------------------------------MLEQGIHLISTDEMT--GIQALERLFPNKRIKPKQVEKIE
530	GC_00000002		WH8501	2145	8	327	301	0	0.64893	0.82038	0.724652					K07494	putative transposase			COG3335	Transposase	X	Mobilome: prophages, transposons	PF13358.9	DDE superfamily endonuclease	-----------------------------------------------------------------------------------------------------------------------------------------------------------------------------------------------------------------------MLEQGIHLISTDEMT--GIQALERLFPNKRIKPKQVEKIE
531	GC_00000002		WH8501	3645	8	327	301	0	0.64893	0.82038	0.724652					K07494	putative transposase			COG3335	Transposase	X	Mobilome: prophages, transposons	PF13358.9	DDE superfamily endonuclease	-----------------------------------------------------------------------------------------------------------------------------------------------------------------------------------------------------------------------MLEQGIHLISTDEMT--GIQALERLFPNKRIKPKQVEKIE
532	GC_00000002		WH8501	4167	8	327	301	0	0.64893	0.82038	0.724652					K07494	putative transposase			COG3335	Transposase	X	Mobilome: prophages, transposons	PF13358.9	DDE superfamily endonuclease	-----------------------------------------------------------------------------------------------------------------------------------------------------------------------------------------------------------------------MLEQGIHLISTDEMT--GIQALERLFPNKRIKPKQVEKIE
533	GC_00000002		WH8501	4357	8	327	301	0	0.64893	0.82038	0.724652					K07494	putative transposase			COG3335	Transposase	X	Mobilome: prophages, transposons	PF13358.9	DDE superfamily endonuclease	-----------------------------------------------------------------------------------------------------------------------------------------------------------------------------------------------------------------------MLEQGIHLISTDEMT--GIQALERLFPNKRIKPKQVEKIE
534	GC_00000002		WH8501	4714	8	327	301	0	0.64893	0.82038	0.724652					K07494	putative transposase			COG3335	Transposase	X	Mobilome: prophages, transposons	PF13358.9	DDE superfamily endonuclease	-----------------------------------------------------------------------------------------------------------------------------------------------------------------------------------------------------------------------MLEQGIHLISTDEMT--GIQALERLFPNKRIKPKQVEKIE
535	GC_00000002		WH8501	6554	8	327	301	0	0.64893	0.82038	0.724652					K07494	putative transposase			COG3335	Transposase	X	Mobilome: prophages, transposons	PF13358.9	DDE superfamily endonuclease	-----------------------------------------------------------------------------------------------------------------------------------------------------------------------------------------------------------------------MLEQGIHLISTDEMT--GIQALERLFPNKRIKPKQVEKIE
536	GC_00000002		WH8501	4228	8	327	301	0	0.64893	0.82038	0.724652					K07494	putative transposase			COG3335	Transposase	X	Mobilome: prophages, transposons	PF13358.9	DDE superfamily endonuclease	-----------------------------------------------------------------------------------------------------------------------------------------------------------------------------------------------------------------------MLEQGIHLISTDEMT--GIQALERLFPNKRIKPKQVEKIE
537	GC_00000002		WH8501	1188	8	327	301	0	0.64893	0.82038	0.724652					K07494	putative transposase			COG3335	Transposase	X	Mobilome: prophages, transposons	PF13358.9	DDE superfamily endonuclease	-----------------------------------------------------------------------------------------------------------------------------------------------------------------------------------------------------------------------MLEQGIHLISTDEMT--GIQALERLFPNKRIKPKQVEKIE
538	GC_00000002		WH8501	4295	8	327	301	0	0.64893	0.82038	0.724652					K07494	putative transposase			COG3335	Transposase	X	Mobilome: prophages, transposons	PF13358.9	DDE superfamily endonuclease	-----------------------------------------------------------------------------------------------------------------------------------------------------------------------------------------------------------------------MLEQGIHLISTDEMT--GIQALERLFPNKRIKPKQVEKIE
539	GC_00000002		WH8501	5877	8	327	301	0	0.64893	0.82038	0.724652					K07494	putative transposase			COG3335	Transposase	X	Mobilome: prophages, transposons	PF13358.9	DDE superfamily endonuclease	-----------------------------------------------------------------------------------------------------------------------------------------------------------------------------------------------------------------------MLEQGIHLISTDEMT--GIQALERLFPNKRIKPKQVEKIE
540	GC_00000002		WH8501	6298	8	327	301	0	0.64893	0.82038	0.724652					K07494	putative transposase			COG3335	Transposase	X	Mobilome: prophages, transposons	PF13358.9	DDE superfamily endonuclease	-----------------------------------------------------------------------------------------------------------------------------------------------------------------------------------------------------------------------MLEQGIHLISTDEMT--GIQALERLFPNKRIKPKQVEKIE
541	GC_00000002		WH8501	647	8	327	301	0	0.64893	0.82038	0.724652					K07494	putative transposase			COG3335	Transposase	X	Mobilome: prophages, transposons	PF13358.9	DDE superfamily endonuclease	-------------------------------------------------------------------------------------------------------------------------------------------------------------------------MWGVFKKEATLQPHLVRYWLNAKIDDPLKFKKQVKYICELHQEAKTLLEQGIHLISTDEMT--GIQALERLFPNKRIKPKQVEKIE
542	GC_00000002		WH8501	4967	8	327	301	0	0.64893	0.82038	0.724652					K07494	putative transposase			COG3335	Transposase	X	Mobilome: prophages, transposons	PF13358.9	DDE superfamily endonuclease	-----------------------------------------------------------------------------------------------------------------------------------------------------------------------------------------------------------------------MLEQGIHLITTDEMT--GIQALERLFPNKRIKPKQVEKIE
543	GC_00000002		WH8501	2377	8	327	301	0	0.64893	0.82038	0.724652					K07494	putative transposase			COG3335	Transposase	X	Mobilome: prophages, transposons	PF13358.9	DDE superfamily endonuclease	-----------------------------------------------------------------------------------------------------------------------------------------------------------------------------------------------------------------------MLEQGIHLISTDEMT--GIQALERLFPNKRIKPKQVEKIE
544	GC_00000002		WH8501	2919	8	327	301	0	0.64893	0.82038	0.724652					K07494	putative transposase			COG3335	Transposase	X	Mobilome: prophages, transposons	PF13358.9	DDE superfamily endonuclease	-----------------------------------------------------------------------------------------------------------------------------------------------------------------------------------------------------------------------MLEQGIHLISTDEMT--GIQALERLFPNKRIKPKQVEKIE
545	GC_00000002		WH8501	4636	8	327	301	0	0.64893	0.82038	0.724652					K07494	putative transposase			COG3335	Transposase	X	Mobilome: prophages, transposons	PF13358.9	DDE superfamily endonuclease	-----------------------------------------------------------------------------------------------------------------------------------------------------------------------------------------------------------------------MLEQGIHLISTDEMT--GIQALERLFPNKRIKPKQVEKIE
546	GC_00000002		WH8501	5250	8	327	301	0	0.64893	0.82038	0.724652					K07494	putative transposase			COG3335	Transposase	X	Mobilome: prophages, transposons	PF13358.9	DDE superfamily endonuclease	-----------------------------------------------------------------------------------------------------------------------------------------------------------------------------------------------------------------------MLEQGIHLISTDEMT--GIQALERLFPNKRIKPKQVEKIE
547	GC_00000002		WH8501	6632	8	327	301	0	0.64893	0.82038	0.724652					K07494	putative transposase			COG3335	Transposase	X	Mobilome: prophages, transposons	PF13358.9	DDE superfamily endonuclease	-----------------------------------------------------------------------------------------------------------------------------------------------------------------------------------------------------------------------MLEQGIHLISTDEMT--GIQALERLFPNKRIKPKQVEKIE
548	GC_00000002		WH8501	4370	8	327	301	0	0.64893	0.82038	0.724652					K07494	putative transposase			COG3335	Transposase	X	Mobilome: prophages, transposons	PF13358.9	DDE superfamily endonuclease	-----------------------------------------------------------------------------------------------------------------------------------------------------------------------------------------------------------------------MLEQGIHLISTDEMT--GIQALERLFPNKRIKPKQVEKIE
549	GC_00000002		WH8501	2912	8	327	301	0	0.64893	0.82038	0.724652					K07494	putative transposase			COG3335	Transposase	X	Mobilome: prophages, transposons	PF13358.9	DDE superfamily endonuclease	-----------------------------------------------------------------------------------------------------------------------------------------------------------------------------------------------------------------------MLEQGIHLISTDEMT--GIQALERLFPNKRIKPKQVEKIE
550	GC_00000002		WH8501	1950	8	327	301	0	0.64893	0.82038	0.724652					K07494	putative transposase			COG3335	Transposase	X	Mobilome: prophages, transposons	PF13358.9	DDE superfamily endonuclease	-----------------------------------------------------------------------------------------------------------------------------------------------------------------------------------------------------------------------MLEQGIHLISTDEMT--GIQALERLFPNKRIKPKQVEKIE
551	GC_00000002		WH8501	2902	8	327	301	0	0.64893	0.82038	0.724652					K07494	putative transposase			COG3335	Transposase	X	Mobilome: prophages, transposons	PF13358.9	DDE superfamily endonuclease	-----------------------------------------------------------------------------------------------------------------------------------------------------------------------------------------------------------------------MLEQGIHLISTDEMT--GIQGLERLFPNKRIKPKQVEKIE
552	GC_00000002		WH8501	735	8	327	301	0	0.64893	0.82038	0.724652					K07494	putative transposase			COG3335	Transposase	X	Mobilome: prophages, transposons	PF13358.9	DDE superfamily endonuclease	-----------------------------------------------------------------------------------------------------------------------------------------------------------------------------------------------------------------------MLEQGIHLISTDEMT--GIQALERLFPNKKIKPKQVEKIE
553	GC_00000002		WH8501	3954	8	327	301	0	0.64893	0.82038	0.724652					K07494	putative transposase			COG3335	Transposase	X	Mobilome: prophages, transposons	PF13358.9	DDE superfamily endonuclease	-----------------------------------------------------------------------------------------------------------------------------------------------------------------------------------------------------------------------MLEQGIHLISTDEMT--GIQALERLFPNKRIKPKQVEKIE
554	GC_00000002		WH8501	1473	8	327	301	0	0.64893	0.82038	0.724652					K07494	putative transposase			COG3335	Transposase	X	Mobilome: prophages, transposons	PF13358.9	DDE superfamily endonuclease	-----------------------------------------------------------------------------------------------------------------------------------------------------------------------------------------------------------------------MLEQGIHLISTDEMT--GIQALERLFPNKRIKPKQVEKIE
555	GC_00000002		WH8501	2265	8	327	301	0	0.64893	0.82038	0.724652					K07494	putative transposase			COG3335	Transposase	X	Mobilome: prophages, transposons	PF13358.9	DDE superfamily endonuclease	-----------------------------------------------------------------------------------------------------------------------------------------------------------------------------------------------------------------------MLEQGIHLISTDEMT--GIQALERLFPNKRIKPKQVEKIE
556	GC_00000002		WH8501	2215	8	327	301	0	0.64893	0.82038	0.724652					K07494	putative transposase			COG3335	Transposase	X	Mobilome: prophages, transposons	PF13358.9	DDE superfamily endonuclease	-----------------------------------------------------------------------------------------------------------------------------------------------------------------------------------------------------------------------MLEQGIHLISTDEMT--GIQALERLFPTKRIKPKQVEKIE
557	GC_00000002		WH8501	2223	8	327	301	0	0.64893	0.82038	0.724652					K07494	putative transposase			COG3335	Transposase	X	Mobilome: prophages, transposons	PF13358.9	DDE superfamily endonuclease	-----------------------------------------------------------------------------------------------------------------------------------------------------------------------------------------------------------------------MLEQGIHLISTDEMT--GIQALERLFPTKRIKPKQVEKIE
558	GC_00000002		WH8501	2675	8	327	301	0	0.64893	0.82038	0.724652					K07494	putative transposase			COG3335	Transposase	X	Mobilome: prophages, transposons	PF13358.9	DDE superfamily endonuclease	-----------------------------------------------------------------------------------------------------------------------------------------------------------------------------------------------------------------------MLEQGIHLISTDEMT--GIQALERLFPNKRIKPKQVEKIE
559	GC_00000002		WH8501	3126	8	327	301	0	0.64893	0.82038	0.724652					K07494	putative transposase			COG3335	Transposase	X	Mobilome: prophages, transposons	PF13358.9	DDE superfamily endonuclease	-----------------------------------------------------------------------------------------------------------------------------------------------------------------------------------------------------------------------MLEQGIHLISTDEMT--GIQALERLFPNKRIKPKQVEKIE
560	GC_00000002		WH8501	65	8	327	301	0	0.64893	0.82038	0.724652			COG3335|COG3415	CRISPR-Cas system	K07494	putative transposase			COG3335|COG3415	Transposase|CRISPR-associated protein Csa3, CARF domain (Csa3) (PDB:2WTE) (PUBMED:21093452)	X|V	Mobilome: prophages, transposons|Defense mechanisms	PF13358.9	DDE superfamily endonuclease	-----------------------------------------------------------------------------------------------------------------------------------------------------------------------------------------------------------------------MLEQGIHLISTDEMT--GIQALERLFPNKRIKPKQVEKIE
561	GC_00000002		WH8501	5585	8	327	301	0	0.64893	0.82038	0.724652					K07494	putative transposase			COG3335	Transposase	X	Mobilome: prophages, transposons	PF13358.9	DDE superfamily endonuclease	-----------------------------------------------------------------------------------------------------------------------------------------------------------------------------------------------------------------------MLEQGIHLISTDEMT--GIQALERLFPNKRIKPKQVEKIE
562	GC_00000002		WH8501	6644	8	327	301	0	0.64893	0.82038	0.724652			COG3415	CRISPR-Cas system	K07494	putative transposase			COG3415	CRISPR-associated protein Csa3, CARF domain (Csa3) (PDB:2WTE) (PUBMED:21093452)	V	Defense mechanisms	PF13358.9	DDE superfamily endonuclease	-----------------------------------------------------------------------------------------------------------------------------------------------------------------------------------------------------------------------MLEQGIHLISTDEMT--GIQALERLFPNKRIKPKQVEKIE
563	GC_00000002		WH8501	1327	8	327	301	0	0.64893	0.82038	0.724652					K07494	putative transposase			COG3335	Transposase	X	Mobilome: prophages, transposons	PF13358.9	DDE superfamily endonuclease	-----------------------------------------------------------------------------------------------------------------------------------------------------------------------------------------------------------------------MLEQGIHLISTDEMT--GIQALERLFPNKRIKPKQVEKIE
564	GC_00000002		WH8501	3005	8	327	301	0	0.64893	0.82038	0.724652					K07494	putative transposase			COG3335	Transposase	X	Mobilome: prophages, transposons	PF13358.9	DDE superfamily endonuclease	-----------------------------------------------------------------------------------------------------------------------------------------------------------------------------------------------------------------------MLEQGIHLISTDEMT--GIQALERLFPNKRIKPKQVEKIE
565	GC_00000002		WH8501	1935	8	327	301	0	0.64893	0.82038	0.724652					K07494	putative transposase			COG3335	Transposase	X	Mobilome: prophages, transposons	PF13358.9	DDE superfamily endonuclease	-----------------------------------------------------------------------------------------------------------------------------------------------------------------------------------------------------------------------MLEQGIHLITTDEMT--GIQALERLFPNKRIKPKQVEKIE
566	GC_00000002		WH8501	880	8	327	301	0	0.64893	0.82038	0.724652					K07494	putative transposase			COG3335	Transposase	X	Mobilome: prophages, transposons	PF13358.9	DDE superfamily endonuclease	-----------------------------------------------------------------------------------------------------------------------------------------------------------------------------------------------------------------------MLEQGIHLISTDEMT--GIQALERLFPNKRIKPKQVEKIE
567	GC_00000002		WH8501	529	8	327	301	0	0.64893	0.82038	0.724652					K07494	putative transposase			COG3335	Transposase	X	Mobilome: prophages, transposons	PF13358.9	DDE superfamily endonuclease	-----------------------------------------------------------------------------------------------------------------------------------------------------------------------------------------------------------------------MLEQGIHLISTDEMT--GIQALERLFPNKRIKPKQVEKIE
568	GC_00000002		WH8501	1457	8	327	301	0	0.64893	0.82038	0.724652					K07494	putative transposase			COG3335	Transposase	X	Mobilome: prophages, transposons	PF13358.9	DDE superfamily endonuclease	-----------------------------------------------------------------------------------------------------------------------------------------------------------------------------------------------------------------------MLEQGIHLISTDEMT--GIQALERLFPNKRIKPKQVEKIE
569	GC_00000002		WH8501	2280	8	327	301	0	0.64893	0.82038	0.724652					K07494	putative transposase			COG3335	Transposase	X	Mobilome: prophages, transposons	PF13358.9	DDE superfamily endonuclease	-----------------------------------------------------------------------------------------------------------------------------------------------------------------------------------------------------------------------MLEQGIHLISTDEMT--GIQALERLFPNKRIKPKQVEKIE
570	GC_00000002		WH8501	2922	8	327	301	0	0.64893	0.82038	0.724652					K07494	putative transposase			COG3335	Transposase	X	Mobilome: prophages, transposons	PF13358.9	DDE superfamily endonuclease	-----------------------------------------------------------------------------------------------------------------------------------------------------------------------------------------------------------------------MLEQGIHLISTDEMT--GIQALERLFPNKRIKPKQVEKIE
571	GC_00000002		WH8501	5268	8	327	301	0	0.64893	0.82038	0.724652					K07494	putative transposase			COG3335	Transposase	X	Mobilome: prophages, transposons	PF13358.9	DDE superfamily endonuclease	-----------------------------------------------------------------------------------------------------------------------------------------------------------------------------------------------------------------------MLEQGIHLISTDEMT--GIQALERLFPNKRIKPKQVEKIE
572	GC_00000002		WH8501	1093	8	327	301	0	0.64893	0.82038	0.724652					K07494	putative transposase			COG3335	Transposase	X	Mobilome: prophages, transposons	PF13358.9	DDE superfamily endonuclease	-----------------------------------------------------------------------------------------------------------------------------------------------------------------------------------------------------------------------MLEQGIHLISTDKMT--GIQALERLFPNKRIKPKQVEKIE
573	GC_00000002		WH8501	5493	8	327	301	0	0.64893	0.82038	0.724652					K07494	putative transposase			COG3335	Transposase	X	Mobilome: prophages, transposons	PF13358.9	DDE superfamily endonuclease	-----------------------------------------------------------------------------------------------------------------------------------------------------------------------------------------------------------------------MLEQGIHLISTDEMT--GIQALERLFPNKRIKPKQVEKIE
574	GC_00000002		WH8501	5781	8	327	301	0	0.64893	0.82038	0.724652					K07494	putative transposase			COG3335	Transposase	X	Mobilome: prophages, transposons	PF13358.9	DDE superfamily endonuclease	-----------------------------------------------------------------------------------------------------------------------------------------------------------------------------------------------------------------------MLEQGIHLISTDEMT--GIQALERLFPNKRIKPKQVEKIE
575	GC_00000002		WH8501	275	8	327	301	0	0.64893	0.82038	0.724652					K07494	putative transposase			COG3335	Transposase	X	Mobilome: prophages, transposons	PF13358.9	DDE superfamily endonuclease	-----------------------------------------------------------------------------------------------------------------------------------------------------------------------------------------------------------------------MLEQGIHLISTDEMT--GIQALERLFPNKRIKPKQVEKIE
576	GC_00000002		WH8501	766	8	327	301	0	0.64893	0.82038	0.724652					K07494	putative transposase			COG3335	Transposase	X	Mobilome: prophages, transposons	PF13358.9	DDE superfamily endonuclease	-----------------------------------------------------------------------------------------------------------------------------------------------------------------------------------------------------------------------MLEQGIHLISTDEMT--GIQALERLFPNKRIKPKQVEKIE
577	GC_00000002		WH8501	2177	8	327	301	0	0.64893	0.82038	0.724652			COG3415	CRISPR-Cas system	K07494	putative transposase			COG3415	CRISPR-associated protein Csa3, CARF domain (Csa3) (PDB:2WTE) (PUBMED:21093452)	V	Defense mechanisms	PF13358.9	DDE superfamily endonuclease	-----------------------------------------------------------------------------------------------------------------------------------------------------------------------------------------------------------------------MLEQGIHLISTDEMT--GIQALERLFPNKRVKPKQVEKIK
578	GC_00000002		WH8501	5858	8	327	301	0	0.64893	0.82038	0.724652			COG3415	CRISPR-Cas system	K07494	putative transposase			COG3415	CRISPR-associated protein Csa3, CARF domain (Csa3) (PDB:2WTE) (PUBMED:21093452)	V	Defense mechanisms	PF13358.9	DDE superfamily endonuclease	-----------------------------------------------------------------------------------------------------------------------------------------------------------------------------------------------------------------------MLEQGIHLISTDEMT--GIQALERLFPNKRIKPKQVEKIE
579	GC_00000002		WH8501	1295	8	327	301	0	0.64893	0.82038	0.724652					K07494	putative transposase			COG3335	Transposase	X	Mobilome: prophages, transposons	PF13358.9	DDE superfamily endonuclease	-----------------------------------------------------------------------------------------------------------------------------------------------------------------------------------------------------------------------MLEQGIHLISTDEMT--GIQALERLFPNKRIKPKQVEKIE
580	GC_00000002		WH8501	641	8	327	301	0	0.64893	0.82038	0.724652			COG3415	CRISPR-Cas system	K07494	putative transposase			COG3415	CRISPR-associated protein Csa3, CARF domain (Csa3) (PDB:2WTE) (PUBMED:21093452)	V	Defense mechanisms	PF13358.9	DDE superfamily endonuclease	-----------------------------------------------------------------------------------------------------------------------------------------------------------------------------------------------------------------------MLEQGIHLISTDEMT--GIQALERLFPNKRIKPKQVEKIE
581	GC_00000002		WH8501	1433	8	327	301	0	0.64893	0.82038	0.724652					K07494	putative transposase			COG3335	Transposase	X	Mobilome: prophages, transposons	PF13358.9	DDE superfamily endonuclease	-----------------------------------------------------------------------------------------------------------------------------------------------------------------------------------------------------------------------MLEQGIHLISTDEMT--GIQALERLFPNKRIKPKQVEKIE
582	GC_00000002		WH8501	4461	8	327	301	0	0.64893	0.82038	0.724652			COG3415	CRISPR-Cas system	K07494	putative transposase			COG3415	CRISPR-associated protein Csa3, CARF domain (Csa3) (PDB:2WTE) (PUBMED:21093452)	V	Defense mechanisms	PF13358.9	DDE superfamily endonuclease	-----------------------------------------------------------------------------------------------------------------------------------------------------------------------------------------------------------------------MLEQGIHLISTDEMT--GIQALERLFPNKRIKPKQVEKIE
583	GC_00000002		WH8501	4334	8	327	301	0	0.64893	0.82038	0.724652					K07494	putative transposase			COG3335	Transposase	X	Mobilome: prophages, transposons	PF13358.9	DDE superfamily endonuclease	-----------------------------------------------------------------------------------------------------------------------------------------------------------------------------------------------------------------------MLEQGIHLISTDEMT--GIQALERLFPNKRIKPKQVEKIE
584	GC_00000002		WH8501	5742	8	327	301	0	0.64893	0.82038	0.724652					K07494	putative transposase			COG3335	Transposase	X	Mobilome: prophages, transposons	PF13358.9	DDE superfamily endonuclease	-----------------------------------------------------------------------------------------------------------------------------------------------------------------------------------------------------------------------MLEQGIHLISTDEMT--GIQALERLFPNKRIKPKQVEKIE
585	GC_00000002		WH8501	1440	8	327	301	0	0.64893	0.82038	0.724652					K07494	putative transposase			COG3335	Transposase	X	Mobilome: prophages, transposons	PF13358.9	DDE superfamily endonuclease	-----------------------------------------------------------------------------------------------------------------------------------------------------------------------------------------------------------------------MLEQGIHLISTDEMT--GIQALERLFPNKRIKPKQVEKIE
586	GC_00000002		WH8501	5797	8	327	301	0	0.64893	0.82038	0.724652					K07494	putative transposase			COG3335	Transposase	X	Mobilome: prophages, transposons	PF13358.9	DDE superfamily endonuclease	-----------------------------------------------------------------------------------------------------------------------------------------------------------------------------------------------------------------------MLEQGIHLISTDEMT--GIQALERLFPNKRIKPKQVEKIE
587	GC_00000002		WH8501	3902	8	327	301	0	0.64893	0.82038	0.724652					K07494	putative transposase			COG3335	Transposase	X	Mobilome: prophages, transposons	PF13358.9	DDE superfamily endonuclease	-----------------------------------------------------------------------------------------------------------------------------------------------------------------------------------------------------------------------MLEQGIHLISTDEMT--GIQALERLFPNKRIKPKQVEKIE
588	GC_00000002		WH8501	35	8	327	301	0	0.64893	0.82038	0.724652					K07494	putative transposase			COG3335	Transposase	X	Mobilome: prophages, transposons	PF13358.9	DDE superfamily endonuclease	-----------------------------------------------------------------------------------------------------------------------------------------------------------------------------------------------------------------------MLEQGIHLISTDEMT--GIQALERLFPNKRIKPKQVEKIE
589	GC_00000002		WH8501	6063	8	327	301	0	0.64893	0.82038	0.724652					K07494	putative transposase			COG3335	Transposase	X	Mobilome: prophages, transposons	PF13358.9	DDE superfamily endonuclease	-----------------------------------------------------------------------------------------------------------------------------------------------------------------------------------------------------------------------MLEQGIHLISTDEMT--GIQALERLFPNKRIKPKQVEKIE
590	GC_00000002		WH8501	2455	8	327	301	0	0.64893	0.82038	0.724652					K07494	putative transposase			COG3335	Transposase	X	Mobilome: prophages, transposons	PF13358.9	DDE superfamily endonuclease	-----------------------------------------------------------------------------------------------------------------------------------------------------------------------------------------------------------------------MLEQGIHLISTDEMT--GIQALERLFPNKRIKPKQVEKIE
591	GC_00000002		WH8501	6640	8	327	301	0	0.64893	0.82038	0.724652					K07494	putative transposase			COG3335	Transposase	X	Mobilome: prophages, transposons	PF13358.9	DDE superfamily endonuclease	-----------------------------------------------------------------------------------------------------------------------------------------------------------------------------------------------------------------------MLEQGIHLISTDEMT--GIQALERLFPTKRIKPKQVEKIE
592	GC_00000002		WH8501	3489	8	327	301	0	0.64893	0.82038	0.724652					K07494	putative transposase			COG3335	Transposase	X	Mobilome: prophages, transposons	PF13358.9	DDE superfamily endonuclease	-----------------------------------------------------------------------------------------------------------------------------------------------------------------------------------------------------------------------MLEQGIHLISTDEMT--GIQALERLFPNKRIKPKQVEKIE
593	GC_00000002		WH8501	3889	8	327	301	0	0.64893	0.82038	0.724652					K07494	putative transposase			COG3335	Transposase	X	Mobilome: prophages, transposons	PF13358.9	DDE superfamily endonuclease	-----------------------------------------------------------------------------------------------------------------------------------------------------------------------------------------------------------------------MLEQGIHLISTDEMT--GIQALERLFPNKRIKPKQVEKIE
594	GC_00000002		WH8501	6040	8	327	301	0	0.64893	0.82038	0.724652					K07494	putative transposase			COG3335	Transposase	X	Mobilome: prophages, transposons	PF13358.9	DDE superfamily endonuclease	-----------------------------------------------------------------------------------------------------------------------------------------------------------------------------------------------------------------------MLEQGIHLISTDEMT--GIQALERLFPNKRIKPKQVEKIE
595	GC_00000002		WH8501	5059	8	327	301	0	0.64893	0.82038	0.724652					K07494	putative transposase			COG3335	Transposase	X	Mobilome: prophages, transposons	PF13358.9	DDE superfamily endonuclease	-----------------------------------------------------------------------------------------------------------------------------------------------------------------------------------------------------------------------MLEQGIHLISTDEMT--GIQALERLFPNRRIKPKQVEKIE
596	GC_00000002		WH8501	2039	8	327	301	0	0.64893	0.82038	0.724652			COG3415	CRISPR-Cas system	K07494	putative transposase			COG3415	CRISPR-associated protein Csa3, CARF domain (Csa3) (PDB:2WTE) (PUBMED:21093452)	V	Defense mechanisms	PF13358.9	DDE superfamily endonuclease	-----------------------------------------------------------------------------------------------------------------------------------------------------------------------------------------------------------------------MLEQGIHLISTDEMT--GIQALERLFPNKRIKPKQVEKIE
597	GC_00000002		WH8501	1917	8	327	301	0	0.64893	0.82038	0.724652					K07494	putative transposase			COG3335	Transposase	X	Mobilome: prophages, transposons	PF13358.9	DDE superfamily endonuclease	-----------------------------------------------------------------------------------------------------------------------------------------------------------------------------------------------------------------------MLEQGIHLISTDEMT--GIQALERLFPNKRIKPKQVEKIE
598	GC_00000002		WH8501	5714	8	327	301	0	0.64893	0.82038	0.724652					K07494	putative transposase			COG3335	Transposase	X	Mobilome: prophages, transposons	PF13358.9	DDE superfamily endonuclease	-----------------------------------------------------------------------------------------------------------------------------------------------------------------------------------------------------------------------MLEQGIHLISTDEMT--GIQALERLFPNKRIKPKQVEKIE
599	GC_00000002		WH8501	1789	8	327	301	0	0.64893	0.82038	0.724652					K07494	putative transposase			COG3335	Transposase	X	Mobilome: prophages, transposons	PF13358.9	DDE superfamily endonuclease	-----------------------------------------------------------------------------------------------------------------------------------------------------------------------------------------------------------------------MLEQGIHLITTDEMT--GIQALERLFPNKRIKPKQVEKIE
600	GC_00000002		WH8501	5113	8	327	301	0	0.64893	0.82038	0.724652			COG3415	CRISPR-Cas system	K07494	putative transposase			COG3415	CRISPR-associated protein Csa3, CARF domain (Csa3) (PDB:2WTE) (PUBMED:21093452)	V	Defense mechanisms	PF13358.9	DDE superfamily endonuclease	-----------------------------------------------------------------------------------------------------------------------------------------------------------------------------------------------------------------------MLEQGIHLISTDEMT--GIQALERLFPNKRIKPKQVEKIE
601	GC_00000002		WH8501	4875	8	327	301	0	0.64893	0.82038	0.724652					K07494	putative transposase			COG3335	Transposase	X	Mobilome: prophages, transposons	PF13358.9	DDE superfamily endonuclease	-----------------------------------------------------------------------------------------------------------------------------------------------------------------------------------------------------------------------MLEQGIHLISTDEMT--GIQALERLFPNKRIKPKQVEKIE
602	GC_00000002		WH8501	4748	8	327	301	0	0.64893	0.82038	0.724652					K07494	putative transposase			COG3335	Transposase	X	Mobilome: prophages, transposons	PF13358.9	DDE superfamily endonuclease	-----------------------------------------------------------------------------------------------------------------------------------------------------------------------------------------------------------------------MLEQGIHLISTDEMT--GIQALERLFPNKRIKPKQVEKIE
603	GC_00000002		WH8501	1150	8	327	301	0	0.64893	0.82038	0.724652			COG3415	CRISPR-Cas system	K07494	putative transposase			COG3415	CRISPR-associated protein Csa3, CARF domain (Csa3) (PDB:2WTE) (PUBMED:21093452)	V	Defense mechanisms	PF13358.9	DDE superfamily endonuclease	-----------------------------------------------------------------------------------------------------------------------------------------------------------------------------------------------------------------------MLEQGIHLISTDEMT--GIQALERLFPNKRIKPKQVEKIE
604	GC_00000002		WH8501	3466	8	327	301	0	0.64893	0.82038	0.724652			COG3335|COG3415	CRISPR-Cas system	K07494	putative transposase			COG3335|COG3415	Transposase|CRISPR-associated protein Csa3, CARF domain (Csa3) (PDB:2WTE) (PUBMED:21093452)	X|V	Mobilome: prophages, transposons|Defense mechanisms	PF13358.9	DDE superfamily endonuclease	-------------------------------------------------------------------------------------------------------------------------------------------------------------------------MWGVFKKEATLQPHLVRYWLNAKIDDPLKFKKQVKYICELHQEAKTLLEQGIHLISTDEMT--GIQALERLFPNKRIKPKQVEKIE
605	GC_00000002		WH8501	6262	8	327	301	0	0.64893	0.82038	0.724652					K07494	putative transposase			COG3335	Transposase	X	Mobilome: prophages, transposons	PF13358.9	DDE superfamily endonuclease	-----------------------------------------------------------------------------------------------------------------------------------------------------------------------------------------------------------------------MLEQGIHLISTDEMT--GIQALERLFPNKRIKPKQVEKIE
606	GC_00000002		WH8501	3410	8	327	301	0	0.64893	0.82038	0.724652					K07494	putative transposase			COG3335	Transposase	X	Mobilome: prophages, transposons	PF13358.9	DDE superfamily endonuclease	-----------------------------------------------------------------------------------------------------------------------------------------------------------------------------------------------------------------------MLEQGIHLISTDEMT--GIQALERLFPNKRIKPKQVEKIE
607	GC_00000002		WH8501	779	8	327	301	0	0.64893	0.82038	0.724652			COG3415	CRISPR-Cas system	K07494	putative transposase			COG3415	CRISPR-associated protein Csa3, CARF domain (Csa3) (PDB:2WTE) (PUBMED:21093452)	V	Defense mechanisms	PF13358.9	DDE superfamily endonuclease	-----------------------------------------------------------------------------------------------------------------------------------------------------------------------------------------------------------------------MLEQGIHLISTDKMT--GIQALERLFPNKRIKPKQVEKIE
608	GC_00000002		WH8501	4864	8	327	301	0	0.64893	0.82038	0.724652					K07494	putative transposase			COG3335	Transposase	X	Mobilome: prophages, transposons	PF13358.9	DDE superfamily endonuclease	-----------------------------------------------------------------------------------------------------------------------------------------------------------------------------------------------------------------------MLEQGIHLISTDEMT--GIQALERLFPNKRIKPKQVEKIE
609	GC_00000002		WH8501	5608	8	327	301	0	0.64893	0.82038	0.724652			COG3415	CRISPR-Cas system	K07494	putative transposase			COG3415	CRISPR-associated protein Csa3, CARF domain (Csa3) (PDB:2WTE) (PUBMED:21093452)	V	Defense mechanisms	PF13358.9	DDE superfamily endonuclease	-----------------------------------------------------------------------------------------------------------------------------------------------------------------------------------------------------------------------MLEQGIHLISTDEMT--GIQGLERLFPNKRIKPKQVEKIE
610	GC_00000002		WH8501	570	8	327	301	0	0.64893	0.82038	0.724652					K07494	putative transposase			COG3335	Transposase	X	Mobilome: prophages, transposons	PF13358.9	DDE superfamily endonuclease	-----------------------------------------------------------------------------------------------------------------------------------------------------------------------------------------------------------------------MLEQGIHLISTDEMT--GIQALERLFPNKRIKPKQVEKIE
611	GC_00000002		WH8501	6154	8	327	301	0	0.64893	0.82038	0.724652			COG3415	CRISPR-Cas system	K07494	putative transposase			COG3415	CRISPR-associated protein Csa3, CARF domain (Csa3) (PDB:2WTE) (PUBMED:21093452)	V	Defense mechanisms	PF13358.9	DDE superfamily endonuclease	-----------------------------------------------------------------------------------------------------------------------------------------------------------------------------------------------------------------------MLEQGIHLISTDEMT--GIQALERLFPNKRIKPKQVEKIE
612	GC_00000002		WH8501	6535	8	327	301	0	0.64893	0.82038	0.724652					K07494	putative transposase			COG3335	Transposase	X	Mobilome: prophages, transposons	PF13358.9	DDE superfamily endonuclease	-----------------------------------------------------------------------------------------------------------------------------------------------------------------------------------------------------------------------MLEQGIHLITTDEMT--GIQALERLFPNKRIKPKQVEKIE
613	GC_00000002		WH8501	2984	8	327	301	0	0.64893	0.82038	0.724652					K07494	putative transposase			COG3335	Transposase	X	Mobilome: prophages, transposons	PF13358.9	DDE superfamily endonuclease	-----------------------------------------------------------------------------------------------------------------------------------------------------------------------------------------------------------------------MLEQGIHLISTDEMT--GIQALERLFPNKRIKPKQVEKIE
614	GC_00000002		WH8501	4958	8	327	301	0	0.64893	0.82038	0.724652					K07494	putative transposase			COG3335	Transposase	X	Mobilome: prophages, transposons	PF13358.9	DDE superfamily endonuclease	-----------------------------------------------------------------------------------------------------------------------------------------------------------------------------------------------------------------------MLEQGIHLISTDEMT--GIQALERLFPNKRIKPKQVEKIE
615	GC_00000002		WH8501	2894	8	327	301	0	0.64893	0.82038	0.724652					K07496	putative transposase			COG0675	Transposase (InsQ)	X	Mobilome: prophages, transposons	PF13358.9	DDE superfamily endonuclease	-----------------------------------------------------------------------------------------------------------------------------------------------------------------------------------------------------------------------MLEQGIHLISTDEMT--GIQALERLFPNKRIKPKQVEKIEFEY------------ERHGTLSLIAN-------------WDVARGKVVSPSIGPTRTE--QDFSEHI--------QRTIKIDE------KAEWIFI---------------------------VDQLNTHKSESLVK--L----…
616	GC_00000002		WH8501	1981	8	327	301	0	0.64893	0.82038	0.724652					K07494	putative transposase			COG3335	Transposase	X	Mobilome: prophages, transposons	PF13358.9	DDE superfamily endonuclease	-----------------------------------------------------------------------------------------------------------------------------------------------------------------------------------------------------------------------MLEQGIQLSSTDEMT--GIQALERLFPNKRIKPKQVEKIE
617	GC_00000002		WH8501	602	8	327	301	0	0.64893	0.82038	0.724652					K07494	putative transposase			COG3335	Transposase	X	Mobilome: prophages, transposons	PF13358.9	DDE superfamily endonuclease	-----------------------------------------------------------------------------------------------------------------------------------------------------------------------------------------------------------------------MLEQGIHLISTDEMT--GIQALERLFPNKRIKPKQVEKIE
618	GC_00000002		WH8501	5601	8	327	301	0	0.64893	0.82038	0.724652			COG3335|COG3415	CRISPR-Cas system	K07494	putative transposase			COG3335|COG3415	Transposase|CRISPR-associated protein Csa3, CARF domain (Csa3) (PDB:2WTE) (PUBMED:21093452)	X|V	Mobilome: prophages, transposons|Defense mechanisms	PF13358.9	DDE superfamily endonuclease	---------------------------------------------------------------------------------------------------------------------------------------------------------------------------------------------------------MSNISVNFIKKLKLCENKESILISTDEMT--GIQALERLFPNKRIKPKQVEKIE
619	GC_00000002		WH8501	4008	8	327	301	0	0.64893	0.82038	0.724652					K07494	putative transposase			COG3335	Transposase	X	Mobilome: prophages, transposons	PF13358.9	DDE superfamily endonuclease	---------------------------------------------------------------------------------------------------------------------------------------------------------------------------------------------------------------------------------TDEMT--GIQALERLFPNKRIKPKQVEKIE
620	GC_00000002		WH8501	1265	8	327	301	0	0.64893	0.82038	0.724652					K07494	putative transposase			COG3335	Transposase	X	Mobilome: prophages, transposons	PF13358.9	DDE superfamily endonuclease	------------------------------------------------------------------------------------------------------------------------------------------------------------------------------------------------------------------------------------MT--GIQALERLFPNKRIKPKQVEKIE
621	GC_00000002		WH8501	2667	8	327	301	0	0.64893	0.82038	0.724652					K07494	putative transposase			COG3335	Transposase	X	Mobilome: prophages, transposons	PF13358.9	DDE superfamily endonuclease	------------------------------------------------------------------------------------------------------------------------------------------------------------------------------------------------------------------------------------MT--GIQALERLFPNKRIKPKQVEKIE
622	GC_00000002		WH8501	5175	8	327	301	0	0.64893	0.82038	0.724652					K07494	putative transposase			COG3335	Transposase	X	Mobilome: prophages, transposons	PF13358.9	DDE superfamily endonuclease	------------------------------------------------------------------------------------------------------------------------------------------------------------------------------------------------------------------------------------MT--GIQALERLFPNKRIKPKQVEKIE
623	GC_00000002		WH8501	869	8	327	301	0	0.64893	0.82038	0.724652			COG3415	CRISPR-Cas system	K07494	putative transposase			COG3415	CRISPR-associated protein Csa3, CARF domain (Csa3) (PDB:2WTE) (PUBMED:21093452)	V	Defense mechanisms	PF13358.9	DDE superfamily endonuclease	-----------------------------------------------------------------------------------------------------------------------------------------------------------------------------------------------------------------------------------------IQALERLFPNKRIKPKQVEKIE
624	GC_00000002		WH8501	23	8	327	301	0	0.64893	0.82038	0.724652					K07494	putative transposase			COG3335	Transposase	X	Mobilome: prophages, transposons	PF13358.9	DDE superfamily endonuclease	-----------------------------------------------------------------------------------------------------------------------------------------------------------------------------------------------------------------------MLEQGIHLISTDEMT--GIQALERLFPNKRIKPKQVEKIE
625	GC_00000002		WH8501	3556	8	327	301	0	0.64893	0.82038	0.724652					K07494	putative transposase			COG3335	Transposase	X	Mobilome: prophages, transposons	PF13358.9	DDE superfamily endonuclease	-----------------------------------------------------------------------------------------------------------------------------------------------------------------------------------------------------------------------MLEQGIHLISTDEMT--GIQALERLFPNKRIKPKQVEKIE
626	GC_00000002		WH8501	4566	8	327	301	0	0.64893	0.82038	0.724652					K07494	putative transposase			COG3335	Transposase	X	Mobilome: prophages, transposons	PF13358.9	DDE superfamily endonuclease	-----------------------------------------------------------------------------------------------------------------------------------------------------------------------------------------------------------------------MLEQGIHLISTDEMT--GIQALERLFPNKRIKPKQVEKIE
627	GC_00000002		WH8501	2045	8	327	301	0	0.64893	0.82038	0.724652					K07494	putative transposase			COG3335	Transposase	X	Mobilome: prophages, transposons	PF13358.9	DDE superfamily endonuclease	-----------------------------------------------------------------------------------------------------------------------------------------------------------------------------------------------------------------------MLEQGIHLISTDEMT--GIQALERLFPNKRIKPKQVEKIE
628	GC_00000002		WH8501	5928	8	327	301	0	0.64893	0.82038	0.724652					K07494	putative transposase			COG3335	Transposase	X	Mobilome: prophages, transposons	PF13358.9	DDE superfamily endonuclease	-----------------------------------------------------------------------------------------------------------------------------------------------------------------------------------------------------------------------MLEQGIHLISTDEMT--GIQALERLFPNKRIKPKQVEKIE
629	GC_00000002		WH8501	3387	8	327	301	0	0.64893	0.82038	0.724652					K07494	putative transposase			COG3335	Transposase	X	Mobilome: prophages, transposons	PF13358.9	DDE superfamily endonuclease	-----------------------------------------------------------------------------------------------------------------------------------------------------------------------------------------------------------------------MLEQGIHLISTDEMT--GIQALERLFPNKRIKPKQVEKIE
630	GC_00000002		WH8501	5248	8	327	301	0	0.64893	0.82038	0.724652					K07494	putative transposase			COG3335	Transposase	X	Mobilome: prophages, transposons	PF13358.9	DDE superfamily endonuclease	-----------------------------------------------------------------------------------------------------------------------------------------------------------------------------------------------------------------------MLEQGIHLISTDEMT--GIQALERLFPNKRIKPKQVEKIE
631	GC_00000002		WH8501	1417	8	327	301	0	0.64893	0.82038	0.724652					K07494	putative transposase			COG3335	Transposase	X	Mobilome: prophages, transposons	PF13358.9	DDE superfamily endonuclease	-----------------------------------------------------------------------------------------------------------------------------------------------------------------------------------------------------------------------MLEQGIHLISTDEMT--GIQALERLFPNKRIKPKQVEKIE
632	GC_00000002		WH8501	1446	8	327	301	0	0.64893	0.82038	0.724652					K07494	putative transposase			COG3335	Transposase	X	Mobilome: prophages, transposons	PF13358.9	DDE superfamily endonuclease	-----------------------------------------------------------------------------------------------------------------------------------------------------------------------------------------------------------------------MLEQGIHLISTDEMT--GIQALERLFPNKRIKPKQVEKIE
633	GC_00000002		WH8501	2360	8	327	301	0	0.64893	0.82038	0.724652					K07494	putative transposase			COG3335	Transposase	X	Mobilome: prophages, transposons	PF13358.9	DDE superfamily endonuclease	-----------------------------------------------------------------------------------------------------------------------------------------------------------------------------------------------------------------------MLEQGIHLISTDEMT--GIQALERLFPNKRIKPKQVEKIE
634	GC_00000002		WH8501	3124	8	327	301	0	0.64893	0.82038	0.724652					K07494	putative transposase			COG3335	Transposase	X	Mobilome: prophages, transposons	PF13358.9	DDE superfamily endonuclease	-----------------------------------------------------------------------------------------------------------------------------------------------------------------------------------------------------------------------MLEQGIHLISTDEMT--GIQALERLFPNKRIKPKQVEKIE
635	GC_00000002		WH8501	5726	8	327	301	0	0.64893	0.82038	0.724652					K07494	putative transposase			COG3335	Transposase	X	Mobilome: prophages, transposons	PF13358.9	DDE superfamily endonuclease	-----------------------------------------------------------------------------------------------------------------------------------------------------------------------------------------------------------------------MLEQGIHLISTDEMT--GIQALERLFPNKRIKPKQVEKIE
636	GC_00000002		WH8501	873	8	327	301	0	0.64893	0.82038	0.724652					K07494	putative transposase			COG3335	Transposase	X	Mobilome: prophages, transposons	PF13358.9	DDE superfamily endonuclease	-------------------------------------------------------------------------------------------------------------------------------------------------------------------------MWGVFKKEATLQPHLVRYWLNAKIDDPLKFKKQVKYICELHQEAKTLLEQGIHLISTDEMT--GIQALERLFPNKRIKPKQVEKIE
637	GC_00000002		WH8501	5329	8	327	301	0	0.64893	0.82038	0.724652					K07494	putative transposase			COG3335	Transposase	X	Mobilome: prophages, transposons	PF13358.9	DDE superfamily endonuclease	-----------------------------------------------------------------------------------------------------------------------------------------------------------------------------------------------------------------------MLEQGIHLISTDEMT--GIQALERLFPNKRIKPKQVEKIE
638	GC_00000002		WH8501	307	8	327	301	0	0.64893	0.82038	0.724652					K07494	putative transposase			COG3335	Transposase	X	Mobilome: prophages, transposons	PF13358.9	DDE superfamily endonuclease	-----------------------------------------------------------------------------------------------------------------------------------------------------------------------------------------------------------------------MLEQGIHLISTDEMT--GIQALERLFPNKRIKPKQVEKIE
639	GC_00000002		WH8501	948	8	327	301	0	0.64893	0.82038	0.724652					K07494	putative transposase			COG3335	Transposase	X	Mobilome: prophages, transposons	PF13358.9	DDE superfamily endonuclease	-----------------------------------------------------------------------------------------------------------------------------------------------------------------------------------------------------------------------MLEQGIHLISTDEMT--GIQALERLFPNKRIKPKQVEKIE
640	GC_00000002		WH8501	3260	8	327	301	0	0.64893	0.82038	0.724652					K07494	putative transposase			COG3335	Transposase	X	Mobilome: prophages, transposons	PF13358.9	DDE superfamily endonuclease	-----------------------------------------------------------------------------------------------------------------------------------------------------------------------------------------------------------------------MLEQGIHLISTDEMT--GIQALERLFPNKRIKPKQVEKIE
641	GC_00000002		WH8501	1999	8	327	301	0	0.64893	0.82038	0.724652					K07494	putative transposase			COG3335	Transposase	X	Mobilome: prophages, transposons	PF13358.9	DDE superfamily endonuclease	-----------------------------------------------------------------------------------------------------------------------------------------------------------------------------------------------------------------------MLEQGIHLISTDEMT--GIQALERLFPNKRIKPKQVEKIE
642	GC_00000002		WH8501	687	8	327	301	0	0.64893	0.82038	0.724652					K07494	putative transposase			COG3335	Transposase	X	Mobilome: prophages, transposons	PF13358.9	DDE superfamily endonuclease	-----------------------------------------------------------------------------------------------------------------------------------------------------------------------------------------------------------------------MLEQGIHLISTDEMT--GIQALERLFPNKRIKPKQVEKIE
643	GC_00000002		WH8501	1125	8	327	301	0	0.64893	0.82038	0.724652					K07494	putative transposase			COG3335	Transposase	X	Mobilome: prophages, transposons	PF13358.9	DDE superfamily endonuclease	-----------------------------------------------------------------------------------------------------------------------------------------------------------------------------------------------------------------------MLEQGIHLISTDEMT--GIQALERLFPNKRIKPKQVEKIE
644	GC_00000002		WH8501	5967	8	327	301	0	0.64893	0.82038	0.724652					K07494	putative transposase			COG3335	Transposase	X	Mobilome: prophages, transposons	PF13358.9	DDE superfamily endonuclease	-----------------------------------------------------------------------------------------------------------------------------------------------------------------------------------------------------------------------MLEQGIHLISTDEMT--GIQALERLFPNKRIKPKQVEKIE
645	GC_00000002		WH8501	74	8	327	301	0	0.64893	0.82038	0.724652			COG3415	CRISPR-Cas system	K07494	putative transposase			COG3415	CRISPR-associated protein Csa3, CARF domain (Csa3) (PDB:2WTE) (PUBMED:21093452)	V	Defense mechanisms	PF13358.9	DDE superfamily endonuclease	---------------------------------------------------------------------------------------------------------------------------------------------------------------------------------------------------------------------------------------------------------------
646	GC_00000002		WH8501	2230	8	327	301	0	0.64893	0.82038	0.724652			COG3415	CRISPR-Cas system	K07494	putative transposase			COG3415	CRISPR-associated protein Csa3, CARF domain (Csa3) (PDB:2WTE) (PUBMED:21093452)	V	Defense mechanisms	PF13358.9	DDE superfamily endonuclease	---------------------------------------------------------------------------------------------------------------------------------------------------------------------------------------------------------------------------------------------------------------
647	GC_00000002		WH8501	159	8	327	301	0	0.64893	0.82038	0.724652			COG3415	CRISPR-Cas system	K07494	putative transposase			COG3415	CRISPR-associated protein Csa3, CARF domain (Csa3) (PDB:2WTE) (PUBMED:21093452)	V	Defense mechanisms	PF13358.9	DDE superfamily endonuclease	---------------------------------------------------------------------------------------------------------------------------------------------------------------------------------------------------------------------------------------------------------------
648	GC_00000002		WH8501	3835	8	327	301	0	0.64893	0.82038	0.724652			COG3415	CRISPR-Cas system	K07494	putative transposase			COG3415	CRISPR-associated protein Csa3, CARF domain (Csa3) (PDB:2WTE) (PUBMED:21093452)	V	Defense mechanisms	PF13358.9	DDE superfamily endonuclease	---------------------------------------------------------------------------------------------------------------------------------------------------------------------------------------------------------------------------------------------------------------
649	GC_00000002		WH8501	898	8	327	301	0	0.64893	0.82038	0.724652			COG3415	CRISPR-Cas system	K07494	putative transposase			COG3415	CRISPR-associated protein Csa3, CARF domain (Csa3) (PDB:2WTE) (PUBMED:21093452)	V	Defense mechanisms	PF13358.9	DDE superfamily endonuclease	---------------------------------------------------------------------------------------------------------------------------------------------------------------------------------------------------------------------------------------------------------------
650	GC_00000002		WH8501	2578	8	327	301	0	0.64893	0.82038	0.724652			COG3415	CRISPR-Cas system	K07494	putative transposase			COG3415	CRISPR-associated protein Csa3, CARF domain (Csa3) (PDB:2WTE) (PUBMED:21093452)	V	Defense mechanisms	PF13358.9	DDE superfamily endonuclease	---------------------------------------------------------------------------------------------------------------------------------------------------------------------------------------------------------------------------------------------------------------
651	GC_00000002		WH8501	4678	8	327	301	0	0.64893	0.82038	0.724652					K07494	putative transposase			COG3335	Transposase	X	Mobilome: prophages, transposons	PF13358.9	DDE superfamily endonuclease	-----------------------------------------------------------------------------------------------------------------------------------------------------------------------------------------------------------------------MLEQGIHLISTDEMT--GIQALERLFPNKRIKPKQVEKIE
652	GC_00000002		WH8501	2006	8	327	301	0	0.64893	0.82038	0.724652					K07494	putative transposase			COG0664|COG3264	cAMP-binding domain of CRP or a regulatory subunit of cAMP-dependent protein kinases (Crp) (PDB:1FT9)|Small-conductance mechanosensitive channel MscK (MscK)	T|M	Signal transduction mechanisms|Cell wall/membrane/envelope biogenesis	PF00924.21	Mechanosensitive ion channel	-----------------------------------------------------------------------------------------------------------------------------------------------------------------------------------------------------------------------MLEQGIHLISTDEMT--GIQALERLFPNKRIKPKQVEKIE
653	GC_00000002		WH8501	1577	8	327	301	0	0.64893	0.82038	0.724652					K07494	putative transposase			COG3335	Transposase	X	Mobilome: prophages, transposons	PF13358.9	DDE superfamily endonuclease	-------------------------------------------------------------------------------------------------------------------------------------------------------------------------MWGVFLKEATLQPHLVRYWLNAKIDDPLKFKKQVKYICELHQEAKTLLEQGIHLISTDEMT--GIQALERLFPNKRIKPKQVEKIE
654	GC_00000002		WH8501	3685	8	327	301	0	0.64893	0.82038	0.724652					K07494	putative transposase			COG3335	Transposase	X	Mobilome: prophages, transposons	PF13358.9	DDE superfamily endonuclease	------------------------------------------------------------------------------------------------------------------------------------------------------------------------------------------------------------------------------------------SALERLFPNKRIKPKQVEKIE
655	GC_00000002		WH8501	1966	8	327	301	0	0.64893	0.82038	0.724652					K07494	putative transposase			COG3335	Transposase	X	Mobilome: prophages, transposons	PF13358.9	DDE superfamily endonuclease	-----------------------------------------------------------------------------------------------------------------------------------------------------------------------------------------------------------------------MLEQGIHLISTDEMT--GIQALERLFPNKRVKPKQVEKIE
656	GC_00000002		WH8501	3168	8	327	301	0	0.64893	0.82038	0.724652					K07494	putative transposase			COG3335	Transposase	X	Mobilome: prophages, transposons	PF13358.9	DDE superfamily endonuclease	-----------------------------------------------------------------------------------------------------------------------------------------------------------------------------------------------------------------------MLEQGIHLISTDEMT--GIQALERLFPNKRVKPKQVEKIE
657	GC_00000002		WH8501	5581	8	327	301	0	0.64893	0.82038	0.724652			COG3415	CRISPR-Cas system	K07494	putative transposase			COG3415	CRISPR-associated protein Csa3, CARF domain (Csa3) (PDB:2WTE) (PUBMED:21093452)	V	Defense mechanisms	PF13358.9	DDE superfamily endonuclease	---------------------------------------------------------------------------------------------------------------------------------------------------------------------------------------------------------------------------------------------------------------
658	GC_00000002		WH8501	2397	8	327	301	0	0.64893	0.82038	0.724652					K07494	putative transposase			COG3335	Transposase	X	Mobilome: prophages, transposons	PF13358.9	DDE superfamily endonuclease	-----------------------------------------------------------------------------------------------------------------------------------------------------------------------------------------------------------------------MLEQGIHLISTDEMT--GIQALERLFPNKRIKPKQVEKIE
659	GC_00000002		WH8501	44	8	327	301	0	0.64893	0.82038	0.724652			COG3415	CRISPR-Cas system	K07494	putative transposase			COG3415	CRISPR-associated protein Csa3, CARF domain (Csa3) (PDB:2WTE) (PUBMED:21093452)	V	Defense mechanisms	PF13358.9	DDE superfamily endonuclease	---------------------------------------------------------------------------------------------------------------------------------------------------------------------------------------------------------------------------------------------------------------
660	GC_00000002		WH8501	5546	8	327	301	0	0.64893	0.82038	0.724652					K07494	putative transposase							PF13358.9	DDE superfamily endonuclease	-----------------------------------------------------------------------------------------------------------------------------------------------------------------------------------------------------------------------MLEQGIHLISTDEMT--GIQALERLFPNKRIKPKQVEKIE
661	GC_00000002		WH8501	5696	8	327	301	0	0.64893	0.82038	0.724652			COG3415	CRISPR-Cas system	K07494	putative transposase			COG3415	CRISPR-associated protein Csa3, CARF domain (Csa3) (PDB:2WTE) (PUBMED:21093452)	V	Defense mechanisms	PF13358.9	DDE superfamily endonuclease	---------------------------------------------------------------------------------------------------------------------------------------------------------------------------------------------------------------------------------------------------------------
662	GC_00000002		WH8501	6282	8	327	301	0	0.64893	0.82038	0.724652													PF13358.9	DDE superfamily endonuclease	-----------------------------------------------------------------------------------------------------------------------------------------------------------------------------------------------------------------------MLEQGIHLISTDEMT--GIQALERLFPNKRIKPKQVEKIE
663	GC_00000002		WH8501	259	8	327	301	0	0.64893	0.82038	0.724652													PF13358.9	DDE superfamily endonuclease	-----------------------------------------------------------------------------------------------------------------------------------------------------------------------------------------------------------------------MLEQGIHLISTDEMT--GIQALERLFPNKRIKPKQVEKIE
664	GC_00000002		WH8501	2027	8	327	301	0	0.64893	0.82038	0.724652													PF13358.9	DDE superfamily endonuclease	-----------------------------------------------------------------------------------------------------------------------------------------------------------------------------------------------------------------------MLEQGIHLISTDEMT--GIQALERLFPNKRIKPKQVEKIE
665	GC_00000002		WH8501	258	8	327	301	0	0.64893	0.82038	0.724652			COG3415	CRISPR-Cas system	K07494	putative transposase			COG3415	CRISPR-associated protein Csa3, CARF domain (Csa3) (PDB:2WTE) (PUBMED:21093452)	V	Defense mechanisms	PF13358.9	DDE superfamily endonuclease	---------------------------------------------------------------------------------------------------------------------------------------------------------------------------------------------------------------------------------------------------------------
666	GC_00000002		WH8501	2028	8	327	301	0	0.64893	0.82038	0.724652			COG3415	CRISPR-Cas system	K07494	putative transposase			COG3415	CRISPR-associated protein Csa3, CARF domain (Csa3) (PDB:2WTE) (PUBMED:21093452)	V	Defense mechanisms	PF13358.9	DDE superfamily endonuclease	---------------------------------------------------------------------------------------------------------------------------------------------------------------------------------------------------------------------------------------------------------------
667	GC_00000002		WH8501	4392	8	327	301	0	0.64893	0.82038	0.724652			COG3415	CRISPR-Cas system	K07494	putative transposase			COG3415	CRISPR-associated protein Csa3, CARF domain (Csa3) (PDB:2WTE) (PUBMED:21093452)	V	Defense mechanisms	PF13358.9	DDE superfamily endonuclease	---------------------------------------------------------------------------------------------------------------------------------------------------------------------------------------------------------------------------------------------------------------
668	GC_00000002		WH8501	3693	8	327	301	0	0.64893	0.82038	0.724652													PF13358.9	DDE superfamily endonuclease	---------------------------------------------------------------------------------------------------------------------------------------------------------------------------------------------------------------------------------------------------------------
669	GC_00000002		WH8501	3171	8	327	301	0	0.64893	0.82038	0.724652			COG3415	CRISPR-Cas system	K07494	putative transposase			COG3415	CRISPR-associated protein Csa3, CARF domain (Csa3) (PDB:2WTE) (PUBMED:21093452)	V	Defense mechanisms	PF13358.9	DDE superfamily endonuclease	---------------------------------------------------------------------------------------------------------------------------------------------------------------------------------------------------------------------------------------------------------------
670	GC_00000002		WH8501	1303	8	327	301	0	0.64893	0.82038	0.724652			COG3415	CRISPR-Cas system	K07494	putative transposase			COG3415	CRISPR-associated protein Csa3, CARF domain (Csa3) (PDB:2WTE) (PUBMED:21093452)	V	Defense mechanisms	PF13358.9	DDE superfamily endonuclease	---------------------------------------------------------------------------------------------------------------------------------------------------------------------------------------------------------------------------------------------------------------
671	GC_00000002		WH8501	1302	8	327	301	0	0.64893	0.82038	0.724652									COG3335	Transposase	X	Mobilome: prophages, transposons			-----------------------------------------------------------------------------------------------------------------------------------------------------------------------------------------------------------------------MLEQGIHLISTDEMT--GIQALERLFPNKRIKPKQVEKIE
672	GC_00000002		WH8501	4897	8	327	301	0	0.64893	0.82038	0.724652															-----------------------------------------------------------------------------------------------------------------------------------------------------------------------------------------------------------------------MLEQGIHLITTDEMT--GIQALERLFPNKRIKPKQVEKIE
673	GC_00000002		WH8501	3170	8	327	301	0	0.64893	0.82038	0.724652															-----------------------------------------------------------------------------------------------------------------------------------------------------------------------------------------------------------------------MLEQGIHLISTDEMT--GIQALERLFPNKRIKPKQVEKIE
674	GC_00000002		WH8501	15	8	327	301	0	0.64893	0.82038	0.724652															-----------------------------------------------------------------------------------------------------------------------------------------------------------------------------------------------------------------------MLEQGIHLISTDEMT--GIQALERLFPTKRIKPKQVENIE
675	GC_00000002		WH8502	4447	8	327	301	0	0.64893	0.82038	0.724652			COG3415	CRISPR-Cas system	K07494	putative transposase			COG3415	CRISPR-associated protein Csa3, CARF domain (Csa3) (PDB:2WTE) (PUBMED:21093452)	V	Defense mechanisms	PF13358.9	DDE superfamily endonuclease	---------------------------------------------------------------------------------------------------------------------------------------------------------------------------------------------------------------------------------------------------------------
676	GC_00000002		WH8502	4278	8	327	301	0	0.64893	0.82038	0.724652					K07494	putative transposase							PF13358.9	DDE superfamily endonuclease	---------------------------------------------------------------------------------------------------------------------------------------------------------------------------------------------------------------------------------------------------------------
677	GC_00000002		WH8502	1002	8	327	301	0	0.64893	0.82038	0.724652									COG0664|COG3264	cAMP-binding domain of CRP or a regulatory subunit of cAMP-dependent protein kinases (Crp) (PDB:1FT9)|Small-conductance mechanosensitive channel MscK (MscK)	T|M	Signal transduction mechanisms|Cell wall/membrane/envelope biogenesis			---------------------------------------------------------------------------------------------------------------------------------------------------------------------------------------------------------------------MNTFDA------------------------------------
678	GC_00000002		ALANI8	526	8	327	301	0	0.64893	0.82038	0.724652													PF13518.9	Helix-turn-helix domain	----------------------------------------------------------------------------------------------------------------------------------------------------------------------------------------------------------------------------------MALTWNSPMPIIKALP---IKLSGRTEQL
679	GC_00000002		ALANI8	525	8	327	301	0	0.64893	0.82038	0.724652					K07494	putative transposase			COG3335	Transposase	X	Mobilome: prophages, transposons	PF13358.9	DDE superfamily endonuclease	---------------------------------------------------------------------------------------------------------------------------------------------------------------------------------------------------------------------MTLLKQGIHLISTDEMT--GIQALERLFPSKPPKLKQVEKIE
680	GC_00000002		ALANI8	465	8	327	301	0	0.64893	0.82038	0.724652					K03442	small conductance mechanosensitive channel			COG0664|COG3264	cAMP-binding domain of CRP or a regulatory subunit of cAMP-dependent protein kinases (Crp) (PDB:1FT9)|Small-conductance mechanosensitive channel MscK (MscK)	T|M	Signal transduction mechanisms|Cell wall/membrane/envelope biogenesis	PF00924.21	Mechanosensitive ion channel	---------------------------------------------------------------------------------------------------------------------------------------------------------------------------------------------------------MYNYWLIIKQWFQQTFSTPLLSVGGEEISILWVLKALILLILVSILARGTKRFL
681	GC_00000002		ATCC 51142	479	8	327	301	0	0.64893	0.82038	0.724652									COG0664|COG3264	cAMP-binding domain of CRP or a regulatory subunit of cAMP-dependent protein kinases (Crp) (PDB:1FT9)|Small-conductance mechanosensitive channel MscK (MscK)	T|M	Signal transduction mechanisms|Cell wall/membrane/envelope biogenesis	PF00924.21	Mechanosensitive ion channel	---------------------------------------------------------------------------------------------------------------------------------------------------------------------------------------------------------MPAYWSLFKQWFHSTFSTPLFNIGGEAISILWMLKAILLLILVSILARSIKRFL
682	GC_00000003	core_genes	BG0011	2949	10	196	49	0	0.72438	0.610056	0.662321					K00986	RNA-directed DNA polymerase [EC:2.7.7.49]			COG1403|COG3344	5-methylcytosine-specific restriction endonuclease McrA (McrA)|Retron-type reverse transcriptase (YkfC)	V|X	Defense mechanisms|Mobilome: prophages, transposons	PF00078.30	Reverse transcriptase (RNA-dependent DNA polymerase)	--------------------------------------MSKARTTKPTQEWNTINWAKVQRKVFKLQKKIFQAVKSGNKVKAKKLQKLLLKSHYAKLLAVRKVTQDNQGRKTAGIDGIKALHPNQRVNLAYEL-NVKGYKAKALRRIWIPKPGRDEKRPLGIPTIKDRAMQAMVKSALEPYWEAQFEGTSYGFRPGRSAHDAIGRIYSAINK---KAKYVLDADISKCFDKINHDYLLSKVDCPTNMKHLIKRWL
683	GC_00000003	core_genes	BG0011	4360	10	196	49	0	0.72438	0.610056	0.662321					K00986	RNA-directed DNA polymerase [EC:2.7.7.49]			COG1403|COG3344	5-methylcytosine-specific restriction endonuclease McrA (McrA)|Retron-type reverse transcriptase (YkfC)	V|X	Defense mechanisms|Mobilome: prophages, transposons	PF00078.30	Reverse transcriptase (RNA-dependent DNA polymerase)	--------------------------------------MSKARITKPTQEWNTINWAKVQRKVFKLQKKIFQAVKSGNKVKAKKLQKLLLKSHYAKLLAVRKVTQDNQGRKTAGIDGVKALRPNQRVNLAYEL-NVKGYKAKALRRIWIPKPGRDEKRPLGIPTIKDRAMQALVKSALEPYWEAQFEGTSYGFRPGRSAHDAIGRIYLAISK---TARYLLDADISKCFDKINHDYLLSKVDCPTIMKHLIKRWL
684	GC_00000003	core_genes	BG0011	5573	10	196	49	0	0.72438	0.610056	0.662321					K00986	RNA-directed DNA polymerase [EC:2.7.7.49]			COG1403|COG3344	5-methylcytosine-specific restriction endonuclease McrA (McrA)|Retron-type reverse transcriptase (YkfC)	V|X	Defense mechanisms|Mobilome: prophages, transposons	PF13655.9	N-terminal domain of reverse transcriptase	--------------------------------------MSKARIIKTTQEWNTINWAKVQRKVFKLQKKIFQAVKSGNKVKAKKLQKLLLKSHYAKLLAVRKVTQDNQGRKTAGIDGTKALRPNQRVNLAYEL-NVKGYKAKALRRIWIPKPGRDEKRPLGIPTIKDRAMQALVKSALEPYWEAQFEGTSYGFRPGRSAHDAIGRIYSAINK---KAKYVLDADISKCFDKINHDYLLSKVDCPTCMKHLIKRWL
685	GC_00000003	core_genes	BG0011	5323	10	196	49	0	0.72438	0.610056	0.662321					K00986	RNA-directed DNA polymerase [EC:2.7.7.49]			COG1403|COG3344	5-methylcytosine-specific restriction endonuclease McrA (McrA)|Retron-type reverse transcriptase (YkfC)	V|X	Defense mechanisms|Mobilome: prophages, transposons	PF13655.9	N-terminal domain of reverse transcriptase	--------------------------------------MSKASITKTTLEWNTINWAKIQRKVFKLQSRIFQAVKSGDKVKAKKLQKLLLKSHYAKLLAVRKVTQDNQGRKTAGIDGIKALRPNQRVKLAYEL-NVKGYRAKALRRIWIPKPGREEKRPLGIPTIKDRAMQALVKSALEPYWEAQFEGTSYGFRPGRNAHDAIGRIYTAVNK---TARYVLDADISKCFDKIKHDYLLSKVDCPTVMKHLIKRWL
686	GC_00000003	core_genes	BG0011	5324	10	196	49	0	0.72438	0.610056	0.662321					K07451	5-methylcytosine-specific restriction enzyme A [EC:3.1.21.-]			COG1403|COG3344	5-methylcytosine-specific restriction endonuclease McrA (McrA)|Retron-type reverse transcriptase (YkfC)	V|X	Defense mechanisms|Mobilome: prophages, transposons	PF01844.26	HNH endonuclease	---------------------------------------------------------------------------------------------------------------------------------------------------------------------------------------------------------------------------------------------------------------
687	GC_00000003	core_genes	BG0011	5571	10	196	49	0	0.72438	0.610056	0.662321					K00986	RNA-directed DNA polymerase [EC:2.7.7.49]			COG1403|COG3344	5-methylcytosine-specific restriction endonuclease McrA (McrA)|Retron-type reverse transcriptase (YkfC)	V|X	Defense mechanisms|Mobilome: prophages, transposons	PF08388.14	Group II intron, maturase-specific domain	--------------------------------------MTRNCHVRFGERYEETRQPK--------------------------------------------------------------------------------------------------------------------------DWKVRFVPTPF----------------------------------------------------------------
688	GC_00000003	core_genes	BG0011	4971	10	196	49	0	0.72438	0.610056	0.662321					K07451	5-methylcytosine-specific restriction enzyme A [EC:3.1.21.-]			COG1403|COG3344	5-methylcytosine-specific restriction endonuclease McrA (McrA)|Retron-type reverse transcriptase (YkfC)	V|X	Defense mechanisms|Mobilome: prophages, transposons	PF01844.26	HNH endonuclease	---------------------------------------------------------------------------------------------------------------------------------------------------------------------------------------------------------------------------------------------------------------
689	GC_00000003	core_genes	CCY0110	4229	10	196	49	0	0.72438	0.610056	0.662321					K00986	RNA-directed DNA polymerase [EC:2.7.7.49]			COG1403|COG3344	5-methylcytosine-specific restriction endonuclease McrA (McrA)|Retron-type reverse transcriptase (YkfC)	V|X	Defense mechanisms|Mobilome: prophages, transposons	PF00078.30	Reverse transcriptase (RNA-dependent DNA polymerase)	--------------------------------------MSKARITKPTQEWNTINWAKVQRKVFKLQKKIFQAVRSGNKVKAKKLQKLLLKSHYAKLLAVRKVTQDNQGRKTAGIDGIKALRPNQRINLAYEL-NVKGYRAKALRRIWIPKPGRDEKRPLGIPTIKDRAMQALVKSALEPYWEAQFEGTSYGFRPGRSTHDAIGRIYISINQ-KIGGKYVLDADISKCFDKINHDYLLSKIDCPSCMKQLIKKWL
690	GC_00000003	core_genes	CCY0110	2356	10	196	49	0	0.72438	0.610056	0.662321					K00986	RNA-directed DNA polymerase [EC:2.7.7.49]			COG1403|COG3344	5-methylcytosine-specific restriction endonuclease McrA (McrA)|Retron-type reverse transcriptase (YkfC)	V|X	Defense mechanisms|Mobilome: prophages, transposons	PF00078.30	Reverse transcriptase (RNA-dependent DNA polymerase)	--------------------------------------MSKARITKPTQEWNTINWAKVQRKVFKLQKKIFQAVRSGNKVKAKKLQKLLLKSHYAKLLAVRKVTQDNQGRKTAGIDGIKALRPNQRINLAYEL-NVKGYRAKALRRIWIPKPGRDEKRPLGIPTIKDRAMQALVKSALEPYWEAQFEGTSYGFRPGRSTHDAIGRIYISINQ-KIGGKYVLDADISKCFDKINHDYLLSKIDCPSCMKQLIKKWL
691	GC_00000003	core_genes	CCY0110	2157	10	196	49	0	0.72438	0.610056	0.662321					K00986	RNA-directed DNA polymerase [EC:2.7.7.49]			COG1403|COG3344	5-methylcytosine-specific restriction endonuclease McrA (McrA)|Retron-type reverse transcriptase (YkfC)	V|X	Defense mechanisms|Mobilome: prophages, transposons	PF00078.30	Reverse transcriptase (RNA-dependent DNA polymerase)	--------------------------------MTNAQSRKVLTPTDDGKKWSNIDWKTVNKKVYKLQNRIYRASQRGDIVAVRKLQKILTSSWSAKCLAIRKVTQENRGKRTSGIDGVKSLRPSARWKLIQEL--KFTGKSNPVRRVWIPKPGKSEKRPLGIPTIKDRALQTLAKMALEPEWEAKFEPHSYGFRPGRSVHDAVEAIFSGISK---KKKFILETDIEKCFDKISHSELIKKLNTYPKLRRQIKAWL
692	GC_00000003	core_genes	CCY0110	556	10	196	49	0	0.72438	0.610056	0.662321					K00986	RNA-directed DNA polymerase [EC:2.7.7.49]			COG1403|COG3344	5-methylcytosine-specific restriction endonuclease McrA (McrA)|Retron-type reverse transcriptase (YkfC)	V|X	Defense mechanisms|Mobilome: prophages, transposons	PF00078.30	Reverse transcriptase (RNA-dependent DNA polymerase)	--------------------------------------MSKTDLKPNTVEWNQINWHKAEKSVFKLQKRIYQASVNGDIKKVRKLQKTLLNSYYAKLLAVRKVTQENKGKKTAGVDGVKSLTPKQRLILAQNL--KLKDKAKPVRRVWIPKANGKE-RPLGIPVMQDRAKQALVKSALEPEWEARFEENSYGFRPGRCCQDAIEAIFNQIRY---KAKYVLDADISKCFDRINHSKLLEKINTFPTLRRQIRAWLKAGIFDQGNTIFPEKGTPQGGICSPLLANIALHGMENRIKEYAATWEGRKDLNLSS-------------LSLIRYADDFVIIHEKLNVIESCQEIIQDWLKPTGLELSQEKTKILNTLNEHQGN----KPGFNFLGFYIRQYKV…
693	GC_00000003	core_genes	CCY0110	5346	10	196	49	0	0.72438	0.610056	0.662321					K00986	RNA-directed DNA polymerase [EC:2.7.7.49]			COG1403|COG3344	5-methylcytosine-specific restriction endonuclease McrA (McrA)|Retron-type reverse transcriptase (YkfC)	V|X	Defense mechanisms|Mobilome: prophages, transposons	PF00078.30	Reverse transcriptase (RNA-dependent DNA polymerase)	--------------------------------------MSKTDLKPNTVEWNQINWRKVEKAVFKLQKRIYQASVNGDIKKVRKLQKTLLNSYYARLLAVRKVTQENKGKKTAGVDGVKSLTPKQRLILAQNL--KLGSKTKPVRRVWIPKANG-KQRPLGIPVMQDRAKQALVKSALEPEWEARFEENSYGFRPGRCCHDAVEAIFNQIRY---KAKYVLDADISKCFDRINHSELLEKINTFPTLRKQLRAWLKVGILDQGNTIFPEEGTPQGGICSPLLANIALHGMEERIKEYAATWKGDTRQNKKS-------------ISLIRYADDFVIIHENLNVIKSCREIIQNWLQPIGLELNQEKTKILHTLKEHQG----IKPGVNFLGFNIRQFKI…
694	GC_00000003	core_genes	CCY0110	3795	10	196	49	0	0.72438	0.610056	0.662321					K00986	RNA-directed DNA polymerase [EC:2.7.7.49]			COG1403|COG3344	5-methylcytosine-specific restriction endonuclease McrA (McrA)|Retron-type reverse transcriptase (YkfC)	V|X	Defense mechanisms|Mobilome: prophages, transposons	PF00078.30	Reverse transcriptase (RNA-dependent DNA polymerase)	--------------------------------------MSKTDLKPNTVEWNQINWRKVEKAVFKLQKRIYQASVNGNIKKVRKLQKTLLNSYYAKLLAVRKVTQENKGKKTAGVDGVKSLTPKQRLDVAQNL--KLGNKAKPVRRVWIPKTNG-KKRPLGIPVMQDRAKQALVKSALEPEWEARFEENSYGFRPGRSCQDAIGAIFNQIRY---KAKYVLDADISKCFDRINHLKLLEKINTFPTLRRQIKAWLKAGILDQGKTIFPEEGTPQGGIASPLLANIALHGMEERIKNYAANWKGNKRANISS-------------IALIRYADDFVIIHENLNVIESCQEIIQNWLEPIGLELNQEKTKTIHTLYEHQGN----KPGFNFLGFNIRQFQV…
695	GC_00000003	core_genes	CCY0110	3282	10	196	49	0	0.72438	0.610056	0.662321					K00986	RNA-directed DNA polymerase [EC:2.7.7.49]			COG1403|COG3344	5-methylcytosine-specific restriction endonuclease McrA (McrA)|Retron-type reverse transcriptase (YkfC)	V|X	Defense mechanisms|Mobilome: prophages, transposons	PF00078.30	Reverse transcriptase (RNA-dependent DNA polymerase)	--------------------------------------MSKTDLKPNTVECNQINWRKVEKAVFKLQKRIYQASVSGDVKKVRKLQKTLLNSYFAKLLAVRKVTQENKGKKTAGIDGVKSLTPKQRLELTQNL--KLGKKAKPVRRVWIPKANG-KQRPLGIPVMHDRVKQALVKSALEPEWEARFEENSYGFRPGRCCQDAIEAIFTQIRQ---KSKFVLDADISKCFDRINHSKLLEKINTFPTLRKQIRAWLKAGILDQGNTIFPEEGTPQGGICSPLLANIALHGMEERINEYAVTLKGRRLDNIKA-------------ISLIRYADDFLIIHENLNVINSCQEIIQDWLKPIGLELNQEKTKIINTLEEHKGN----KPGFNFLGFNIRQFKV…
696	GC_00000003	core_genes	CCY0110	3545	10	196	49	0	0.72438	0.610056	0.662321					K00986	RNA-directed DNA polymerase [EC:2.7.7.49]			COG1403|COG3344	5-methylcytosine-specific restriction endonuclease McrA (McrA)|Retron-type reverse transcriptase (YkfC)	V|X	Defense mechanisms|Mobilome: prophages, transposons	PF00078.30	Reverse transcriptase (RNA-dependent DNA polymerase)	------------------MIEIRPRTDCNQEDSERVVMNMSKTDSKNTVEWNEINWRKVEKSTFKLQKQIYQASINGDVKKVRKLQKTLVNSFHAKLLAVRKVTQDNNGRKTAGIDGVKSLTPKQRLTLVSKI--TLENKSKPVRRVWIPKANG-KLRPLGIPVIQDRATQALVKLAIEPEWEARFEENSYGFRPGRSCHDAIEAIFNGIRY---KSKYVLDADISKCFDRINHEKLLEKVNTFPKIRRQLRAWL
697	GC_00000003	core_genes	CCY0110	4274	10	196	49	0	0.72438	0.610056	0.662321					K00986	RNA-directed DNA polymerase [EC:2.7.7.49]			COG1403|COG3344	5-methylcytosine-specific restriction endonuclease McrA (McrA)|Retron-type reverse transcriptase (YkfC)	V|X	Defense mechanisms|Mobilome: prophages, transposons	PF00078.30	Reverse transcriptase (RNA-dependent DNA polymerase)	-----------------------------------------MNTVKPMYKWSDIPWRKLEKNIYKLQKRIYKASSRGNVKLVRRLQKLLIKSWSAKCLAVRRVTQDNQGRKTAGVDGVKSLSPKQRLTLTNKL--TLGTKVAPTRRVWIPKPGKQEKRPLGIPTIKDRAMQGLVKLALEPEWEAKFEPNSYGFRPGRSCHDAITAIFGSIKQ---KSKYVFDADISQCFDCINHNKLLEKLNTYPTLRKQIRAWL
698	GC_00000003	core_genes	CCY0110	234	10	196	49	0	0.72438	0.610056	0.662321					K00986	RNA-directed DNA polymerase [EC:2.7.7.49]			COG1403|COG3344	5-methylcytosine-specific restriction endonuclease McrA (McrA)|Retron-type reverse transcriptase (YkfC)	V|X	Defense mechanisms|Mobilome: prophages, transposons	PF00078.30	Reverse transcriptase (RNA-dependent DNA polymerase)	-----------------------------------------MNTVKPMYKWSDIPWRKLEKNIYKLQKRIYKASSRGNVKLVRRLQKLLIKSWSAKCLAVRRVTQDNQGRKTAGVDGVKSLSPKQRLTLTNKL--TLGTKVAPTRRVWIPKPGKQEKRPLGIPTIKDRAMQGLVKLALEPEWEAKFEPNSYGFRPGRSCHDAITAIFGSIKQ---KSKYVFDADISQCFDCINHNKLLEKLNTYPTLRKQIRAWL
699	GC_00000003	core_genes	CCY0110	4034	10	196	49	0	0.72438	0.610056	0.662321					K00986	RNA-directed DNA polymerase [EC:2.7.7.49]			COG1403|COG3344	5-methylcytosine-specific restriction endonuclease McrA (McrA)|Retron-type reverse transcriptase (YkfC)	V|X	Defense mechanisms|Mobilome: prophages, transposons	PF00078.30	Reverse transcriptase (RNA-dependent DNA polymerase)	------------------------------------------------------------------------------------------------------------------MDGLISI-PKQRLTLTNKL--TLGTKVAPTRRVWIPKPGKQEKRPLGIPTIKDRAMQGLVKLALEPEWEAKFEPNSYGFRPGRSCHDAITAIFGSIKQ---KSKYVFDADISQCFDCINHNKLLEKLNTYPTLRKQIRAWL
700	GC_00000003	core_genes	CCY0110	3594	10	196	49	0	0.72438	0.610056	0.662321					K00986	RNA-directed DNA polymerase [EC:2.7.7.49]			COG3344	Retron-type reverse transcriptase (YkfC)	X	Mobilome: prophages, transposons	PF00078.30	Reverse transcriptase (RNA-dependent DNA polymerase)	---------------------------------MKDRVQQDIGAKETLREWSDIDWKTVIKKVKNLRQRIYRATQEKQWNKVRSLQKLLIRCHSNLLLSVQRVTQTNQGKRTPGVDGKLIKTPQDRVKLVNQWEKYKPWKVKPAKRIYIPKANG-KNRPLGIPTIDDRIAQAVIKNALEPSWEARFEQNSYGFRPGRSCHDAIEQCFARLQN--NRDTWVLDADIRGAFDNISHKSILKKLGQVPGRK-LIKQWL
701	GC_00000003	core_genes	CCY0110	5077	10	196	49	0	0.72438	0.610056	0.662321					K07451	5-methylcytosine-specific restriction enzyme A [EC:3.1.21.-]			COG1403|COG3344	5-methylcytosine-specific restriction endonuclease McrA (McrA)|Retron-type reverse transcriptase (YkfC)	V|X	Defense mechanisms|Mobilome: prophages, transposons	PF01844.26	HNH endonuclease	---------------------------------------------------------------------------------------------------------------------------------------------------------------------------------------------------------------------------------------------------------------------------------------------------------------------------------------------------------------------------------------------------------------…
702	GC_00000003	core_genes	WH0003	4673	10	196	49	0	0.72438	0.610056	0.662321									COG1403|COG3344	5-methylcytosine-specific restriction endonuclease McrA (McrA)|Retron-type reverse transcriptase (YkfC)	V|X	Defense mechanisms|Mobilome: prophages, transposons	PF13655.9	N-terminal domain of reverse transcriptase	--------------------------------------MSNASINKTTPEWNTINWAKVQRKVFKLQTRIFQAVKSGNKVKAKQLQKLLLKSHYAKLLAIRKVTQDNQGKKTAGVDGKKSLRPNQRLKLVNEL-RLKGYKAK-----------------------------------------------------------------------------------------------------------------
703	GC_00000003	core_genes	WH0003	3084	10	196	49	0	0.72438	0.610056	0.662321									COG1403|COG3344	5-methylcytosine-specific restriction endonuclease McrA (McrA)|Retron-type reverse transcriptase (YkfC)	V|X	Defense mechanisms|Mobilome: prophages, transposons	PF13655.9	N-terminal domain of reverse transcriptase	--------------------------------------MSNASITKTTPEWNTINWAKVQRKVFKLQKRIFQAVKSGNKVKAKKLQKLLLKSHYAKLLAIRKVTQDNQGKKTAGVDGKKALRPNQRLKIVKEL-TLKGYKAK-----------------------------------------------------------------------------------------------------------------
704	GC_00000003	core_genes	WH0003	4092	10	196	49	0	0.72438	0.610056	0.662321									COG1403|COG3344	5-methylcytosine-specific restriction endonuclease McrA (McrA)|Retron-type reverse transcriptase (YkfC)	V|X	Defense mechanisms|Mobilome: prophages, transposons	PF13655.9	N-terminal domain of reverse transcriptase	--------------------------------------MSNASITKTTPEWNTINWAKVQRKVFKLQKRIFQAVRSGNKVKAKKLQKLLLKSHYAKLLATRKVTQDNQG--------------------------------------------------------------------------------------------------------------------------------------------------
705	GC_00000003	core_genes	WH0003	230	10	196	49	0	0.72438	0.610056	0.662321					K00986	RNA-directed DNA polymerase [EC:2.7.7.49]			COG1403|COG3344	5-methylcytosine-specific restriction endonuclease McrA (McrA)|Retron-type reverse transcriptase (YkfC)	V|X	Defense mechanisms|Mobilome: prophages, transposons	PF00078.30	Reverse transcriptase (RNA-dependent DNA polymerase)	--------------------------------------MEKASITKTTNSWNTINWAKVQRKVFKLQKRIFQAVKSGNKVLARKLQKLLFKSYYAKLLAIRQVTKESSLTS-------------------------------------LTKGGRRDVKGAEICAIKDRAMQALVKLALEPYWEAQFEETSYGFRPGRSVHDAIGRILQVIGN---KPKYVLDADIAEWFDKINHDYLLSKVDCPSNIKKIIKQWL
706	GC_00000003	core_genes	WH0003	1819	10	196	49	0	0.72438	0.610056	0.662321					K00986	RNA-directed DNA polymerase [EC:2.7.7.49]			COG1403|COG3344	5-methylcytosine-specific restriction endonuclease McrA (McrA)|Retron-type reverse transcriptase (YkfC)	V|X	Defense mechanisms|Mobilome: prophages, transposons	PF00078.30	Reverse transcriptase (RNA-dependent DNA polymerase)	--------------------------------------MSNASINKTTPEWNTINWAKVQRKVFKLQTRIFQAVKSGNKGKAKKLQKLLLKSHYAKLLAIRKVTQDNQGKKTAGVDGKKALRPNQRLKLVGEL-RLEGYKAKALRRIWIPKPGRVEKRGLGIPTIKDRVMQALVKSALEPYWEAQFEGTSYGFRPGRSAHDAITRIYAVINK---KARYVLDADIAKCFDKINHDYLLSKVDCPYNIKRIIKQWL
707	GC_00000003	core_genes	WH0003	2298	10	196	49	0	0.72438	0.610056	0.662321					K00986	RNA-directed DNA polymerase [EC:2.7.7.49]			COG1403|COG3344	5-methylcytosine-specific restriction endonuclease McrA (McrA)|Retron-type reverse transcriptase (YkfC)	V|X	Defense mechanisms|Mobilome: prophages, transposons	PF00078.30	Reverse transcriptase (RNA-dependent DNA polymerase)	--------------------------------------MSNASITKTTPEWNTINWGKVQRKVFKLQKRIFQAVKSGNKVKAKKLQKLLLKSHYAKLLAIRKVTQDNQGKKTAGIDGIKALRPNQRVKLVNEL-TLKGYKAKALRRVWIPKPGRDEKRGLGIPTMKDRAMQALVKSALEPYWEAQFEETSYGFRPGRSTHDAISRIHTTINK---KARYVLDADIAKCFDKINHDYLLSKVDCPYNIKRIIKQWL
708	GC_00000003	core_genes	WH0003	4722	10	196	49	0	0.72438	0.610056	0.662321					K00986	RNA-directed DNA polymerase [EC:2.7.7.49]			COG1403|COG3344	5-methylcytosine-specific restriction endonuclease McrA (McrA)|Retron-type reverse transcriptase (YkfC)	V|X	Defense mechanisms|Mobilome: prophages, transposons	PF00078.30	Reverse transcriptase (RNA-dependent DNA polymerase)	------------------------------------------------------------------------------------------------------------------------LRPNQRLKLVDEL-RLEGYKAKALRRVWIPKPGRDEKRGLGIPTIKDRAMQALVKSALEPYWEAQFEGTSYGFRPGRSAHDAIGRIYTVIIR---KAKYVLDADIAKCFDKINHDYLLSKVDCPQVVKRTIKQWL
709	GC_00000003	core_genes	WH0003	2582	10	196	49	0	0.72438	0.610056	0.662321					K00986	RNA-directed DNA polymerase [EC:2.7.7.49]			COG1403|COG3344	5-methylcytosine-specific restriction endonuclease McrA (McrA)|Retron-type reverse transcriptase (YkfC)	V|X	Defense mechanisms|Mobilome: prophages, transposons	PF00078.30	Reverse transcriptase (RNA-dependent DNA polymerase)	------------------------------------------------------------------------------------------------------MTQDNQGKKTAGVDGKKALRPNQRLKLVKEL-AFKGYKAKALRRVWIPKPGRDEKRGLGIPTIKDRVMQALVKSALEPYWEAQFEGTSYGFRPGRSAHDAIGRIFSTINQ-C--PKYVLDADIAKCFDKINHDYLLSKVECPHNIKRIIKQWL
710	GC_00000003	core_genes	WH0003	3902	10	196	49	0	0.72438	0.610056	0.662321					K00986	RNA-directed DNA polymerase [EC:2.7.7.49]			COG1403|COG3344	5-methylcytosine-specific restriction endonuclease McrA (McrA)|Retron-type reverse transcriptase (YkfC)	V|X	Defense mechanisms|Mobilome: prophages, transposons	PF00078.30	Reverse transcriptase (RNA-dependent DNA polymerase)	-------------------------------------------------------------------------------------------------------------------DGKKSLRPNQRLKLVKEL-TIKGYKAKALRRVWIPKPGRDEKRGLGIPTMKDRAMQALVKSALEPYWEAQFEGTSYGFRPGRSAHDAIERIFSNIHK---GSKYVLDADIAKCFDKINHDYLLSKVDCPHNIKRIIKQWL
711	GC_00000003	core_genes	WH0003	2214	10	196	49	0	0.72438	0.610056	0.662321					K00986	RNA-directed DNA polymerase [EC:2.7.7.49]			COG1403|COG3344	5-methylcytosine-specific restriction endonuclease McrA (McrA)|Retron-type reverse transcriptase (YkfC)	V|X	Defense mechanisms|Mobilome: prophages, transposons	PF00078.30	Reverse transcriptase (RNA-dependent DNA polymerase)	------------------------------------------------------------------------------------------------------------------------------------------------------------------------------------------------------MHDAIGMIYTAINK---KAKYVLDADIAKCFDKINHDYLLSKVDCPYNIKRIIKQWL
712	GC_00000003	core_genes	WH0003	4987	10	196	49	0	0.72438	0.610056	0.662321					K00986	RNA-directed DNA polymerase [EC:2.7.7.49]			COG1403|COG3344	5-methylcytosine-specific restriction endonuclease McrA (McrA)|Retron-type reverse transcriptase (YkfC)	V|X	Defense mechanisms|Mobilome: prophages, transposons	PF00078.30	Reverse transcriptase (RNA-dependent DNA polymerase)	--------------------------------------------------------------------------------------------------------------------------------------------------------------------------------------------------------------------------------MAKCFDKINHDHLLSKVDCSYNIKRIIKQWL
713	GC_00000003	core_genes	WH0003	3607	10	196	49	0	0.72438	0.610056	0.662321					K00986	RNA-directed DNA polymerase [EC:2.7.7.49]			COG1403|COG3344	5-methylcytosine-specific restriction endonuclease McrA (McrA)|Retron-type reverse transcriptase (YkfC)	V|X	Defense mechanisms|Mobilome: prophages, transposons	PF13655.9	N-terminal domain of reverse transcriptase	--------------------------------------MSNASITKTTPEWNTINWGKVQRKVFKLQKRIFQAVRSGNKVKAKKLSSLLLKSHYAKLLAIRKVTQDNQGKKTAGVDGKKALRPNQRLKLAKEL-TLKGYKAKALRRVWIPNHRRVEKRGLGIPTMKDRVMQALVKSALEPYWEAQFEGTSYGFPPGRSAHDAIARIYTVITQ-K--AKYVLDADIAKCFDKINHDYLLSKVDCPHSIKKTIKQWL
714	GC_00000003	core_genes	WH0003	4102	10	196	49	0	0.72438	0.610056	0.662321					K00986	RNA-directed DNA polymerase [EC:2.7.7.49]			COG1403|COG3344	5-methylcytosine-specific restriction endonuclease McrA (McrA)|Retron-type reverse transcriptase (YkfC)	V|X	Defense mechanisms|Mobilome: prophages, transposons	PF00078.30	Reverse transcriptase (RNA-dependent DNA polymerase)	---------------------------------------------------------------------------------------------------MRKVTQDNQGKKTAGIDGKKVIYGYQRLNLVSEI-ESLGYRAKALLRVWIPKPGRDEKRPLGIPTIKDRAMQALVKSALEPYWEAQFEGRSYGFRPGRSTHDAIEQIFNQIRY---KSKFVLDADIAKCFDKINHDYLMSKLDCPSMFKTLIKQWL
715	GC_00000003	core_genes	WH0003	1715	10	196	49	0	0.72438	0.610056	0.662321					K00986	RNA-directed DNA polymerase [EC:2.7.7.49]			COG1403|COG3344	5-methylcytosine-specific restriction endonuclease McrA (McrA)|Retron-type reverse transcriptase (YkfC)	V|X	Defense mechanisms|Mobilome: prophages, transposons	PF00078.30	Reverse transcriptase (RNA-dependent DNA polymerase)	------------------------------------------------------------------------------------------------------------------------LRPNQRLKLAKEL-ALKGYKAKALRRVWIPKPGRDEKRGLGIPTMKDRVMQALVKSALEPYWEAQFEGTSYGFRPGKSAHDAISVIFNAINK---KAKYVLDADIAKCFDKINHDYLLSKVDCPYNIKRIIKQWL
716	GC_00000003	core_genes	WH0003	2811	10	196	49	0	0.72438	0.610056	0.662321					K00986	RNA-directed DNA polymerase [EC:2.7.7.49]			COG1403|COG3344	5-methylcytosine-specific restriction endonuclease McrA (McrA)|Retron-type reverse transcriptase (YkfC)	V|X	Defense mechanisms|Mobilome: prophages, transposons	PF13655.9	N-terminal domain of reverse transcriptase	--------------------------------------MSNASITKTTPEWNTINWAKVQRKVFKLQKRIFQAVKSGNKVKAKKLQKLLLKSHYAKLLAIRKVTQDNQGKKTAGVDGKKALRPNQRLKLAKEL-ALKGYKAKALRRVWIPKPGREEKRGLGIPTMKDRVMQALVKSALEPYWEAQFEGTSYGFRPGRSAQDAIQRIYTVINS---KAKYALDADISKCFDKINHDHL------------------
717	GC_00000003	core_genes	WH0003	2583	10	196	49	0	0.72438	0.610056	0.662321					K07451	5-methylcytosine-specific restriction enzyme A [EC:3.1.21.-]			COG1403|COG3344	5-methylcytosine-specific restriction endonuclease McrA (McrA)|Retron-type reverse transcriptase (YkfC)	V|X	Defense mechanisms|Mobilome: prophages, transposons	PF01844.26	HNH endonuclease	---------------------------------------------------------------------------------------------------------------------------------------------------------------------------------------------------------------------------------------------------------------
718	GC_00000003	core_genes	WH0003	179	10	196	49	0	0.72438	0.610056	0.662321					K00986	RNA-directed DNA polymerase [EC:2.7.7.49]			COG1403|COG3344	5-methylcytosine-specific restriction endonuclease McrA (McrA)|Retron-type reverse transcriptase (YkfC)	V|X	Defense mechanisms|Mobilome: prophages, transposons	PF00078.30	Reverse transcriptase (RNA-dependent DNA polymerase)	----------------------------------------------------------------------------------------------------------------------------------------------------------------------------------EPYWEAQFEGTSYGFRPGRSAHDAIGRIYTVINK---RARYVLDADITKCFDKINHDYLLSKVDCPHSINRTIKQWL
719	GC_00000003	core_genes	WH0003	2371	10	196	49	0	0.72438	0.610056	0.662321					K00986	RNA-directed DNA polymerase [EC:2.7.7.49]			COG1403|COG3344	5-methylcytosine-specific restriction endonuclease McrA (McrA)|Retron-type reverse transcriptase (YkfC)	V|X	Defense mechanisms|Mobilome: prophages, transposons	PF08388.14	Group II intron, maturase-specific domain	-----------------------------------------------------------------------------------------------------------------------------------------------------------------------------------------------------------------------------------------------------------KQWL
720	GC_00000003	core_genes	WH0003	3178	10	196	49	0	0.72438	0.610056	0.662321					K00986	RNA-directed DNA polymerase [EC:2.7.7.49]			COG1403|COG3344	5-methylcytosine-specific restriction endonuclease McrA (McrA)|Retron-type reverse transcriptase (YkfC)	V|X	Defense mechanisms|Mobilome: prophages, transposons	PF00078.30	Reverse transcriptase (RNA-dependent DNA polymerase)	------------------------------------------------------------------------------------------------------------------------LHPNQRIKLVKEL-TLKGYKAKALRRVWIPNHRRDEKRGLGIPTMKDRVMQALVKSALEPYWEAQFEGTSYGFRPGRSAHDAITRIYTAINK---KARYVLDADIAKCFDKINHDYLLSKVDCPHNIKRIIKQWL
721	GC_00000003	core_genes	WH0003	4983	10	196	49	0	0.72438	0.610056	0.662321					K00986	RNA-directed DNA polymerase [EC:2.7.7.49]			COG1403|COG3344	5-methylcytosine-specific restriction endonuclease McrA (McrA)|Retron-type reverse transcriptase (YkfC)	V|X	Defense mechanisms|Mobilome: prophages, transposons	PF00078.30	Reverse transcriptase (RNA-dependent DNA polymerase)	----------------------------------------------------------------------------------------------------------------------KALRPNQRLKLIKEL-TLKGYKAKALRRVWIPKPGREEKRGLGIPTMKDRAMQALVKSALEPYWEAQFEGTSYGFRPGRSAHDAIGRIYSGINQ-CSGGKYVLDADIAKCFDKINHEYLLSKVDCPYLIKRIIKQWL
722	GC_00000003	core_genes	WH0003	5284	10	196	49	0	0.72438	0.610056	0.662321					K00986	RNA-directed DNA polymerase [EC:2.7.7.49]			COG1403|COG3344	5-methylcytosine-specific restriction endonuclease McrA (McrA)|Retron-type reverse transcriptase (YkfC)	V|X	Defense mechanisms|Mobilome: prophages, transposons	PF08388.14	Group II intron, maturase-specific domain	---------------------------------------------------------------------------------------------------------------------------------------------------------------------------------------------------------------------------------------------------------------
723	GC_00000003	core_genes	WH0003	3608	10	196	49	0	0.72438	0.610056	0.662321									COG1403|COG3344	5-methylcytosine-specific restriction endonuclease McrA (McrA)|Retron-type reverse transcriptase (YkfC)	V|X	Defense mechanisms|Mobilome: prophages, transposons			---------------------------------------------------------------------------------------------------------------------------------------------------------------------------------------------------------------------------------------------------------------
724	GC_00000003	core_genes	WH0003	1716	10	196	49	0	0.72438	0.610056	0.662321									COG1403|COG3344	5-methylcytosine-specific restriction endonuclease McrA (McrA)|Retron-type reverse transcriptase (YkfC)	V|X	Defense mechanisms|Mobilome: prophages, transposons			---------------------------------------------------------------------------------------------------------------------------------------------------------------------------------------------------------------------------------------------------------------
725	GC_00000003	core_genes	WH0003	800	10	196	49	0	0.72438	0.610056	0.662321					K00986	RNA-directed DNA polymerase [EC:2.7.7.49]			COG1403|COG3344	5-methylcytosine-specific restriction endonuclease McrA (McrA)|Retron-type reverse transcriptase (YkfC)	V|X	Defense mechanisms|Mobilome: prophages, transposons	PF00078.30	Reverse transcriptase (RNA-dependent DNA polymerase)	----------------------MPQTDSQQKTVGLILGHESSDDINDQLNWALIEWDDLEKRVYKIQKRIYKASSRDDVRTARRLQKLLISSWSAKCLAVRRVTQDNQGKKTAGVDGVKSLTPKQRFNLINKL--KLGSKVKPTRRVWIPKPGKDEERPLGIPTMYDRALQALVKMALEPEWEAKFEPNSYGFRPGRSCHDAIGAIFLGIRS---KSKYVLDADISKCFDEINHVRLLEKLNTYPTLRRQVRAWL
726	GC_00000003	core_genes	WH0003	5283	10	196	49	0	0.72438	0.610056	0.662321									COG1403|COG3344	5-methylcytosine-specific restriction endonuclease McrA (McrA)|Retron-type reverse transcriptase (YkfC)	V|X	Defense mechanisms|Mobilome: prophages, transposons	PF13655.9	N-terminal domain of reverse transcriptase	--------------------------------------------------MGSINWAKVQRKVFKLQTRIFQAVKSGNKVKAKKLSLLLLKSHYAKLLAIRKVTQDNQGKKTAGVDGKKALRPNQRIKLVKEL-TLKGYRAKALRRVWIPKPQK-----------------------------------------------------------------------------------------------------
727	GC_00000003	core_genes	WH0005	3109	10	196	49	0	0.72438	0.610056	0.662321									COG1403|COG3344	5-methylcytosine-specific restriction endonuclease McrA (McrA)|Retron-type reverse transcriptase (YkfC)	V|X	Defense mechanisms|Mobilome: prophages, transposons	PF13655.9	N-terminal domain of reverse transcriptase	--------------------------------------MSNASITKTTPEWNTINWAKVQRKVFKLQKRIFQAVKSGNKVKAKKLQKLLLKSHYAKLLAIRKVTQDNQGKKTAGVDG------------------------------------------------------------------------------------------------------------------------------------------
728	GC_00000003	core_genes	WH0005	3383	10	196	49	0	0.72438	0.610056	0.662321					K00986	RNA-directed DNA polymerase [EC:2.7.7.49]			COG1403|COG3344	5-methylcytosine-specific restriction endonuclease McrA (McrA)|Retron-type reverse transcriptase (YkfC)	V|X	Defense mechanisms|Mobilome: prophages, transposons	PF00078.30	Reverse transcriptase (RNA-dependent DNA polymerase)	--------------------------------------MEKASITKTTNSWNTINWAKVQRKVFKLQKRIFQAVKSGNKVLARKLQKLLFKSYYAKLLAIRQVTKESSLTS-------------------------------------LTKGGRRDVKGAEICAIKDRAMQALVKLALEPYWEAQFEETSYGFRPGRSVHDAIGRILQVIGN---KPKYVLDADIAEWFDKINHDYLLSKVDCPSNIKKIIKQWL
729	GC_00000003	core_genes	WH0005	5742	10	196	49	0	0.72438	0.610056	0.662321					K00986	RNA-directed DNA polymerase [EC:2.7.7.49]			COG1403|COG3344	5-methylcytosine-specific restriction endonuclease McrA (McrA)|Retron-type reverse transcriptase (YkfC)	V|X	Defense mechanisms|Mobilome: prophages, transposons	PF00078.30	Reverse transcriptase (RNA-dependent DNA polymerase)	--------------------------------------MSNASITKTTPEWNTINWAKVQRKVFKLQKRIFQAVRSGNKVKAKKLQKLLLKSHYAKLLATRKVTQDNQGKKTAGVDGKKALRPNQRLKLVDEL-RLEGYKAKALRRVWIPKPGRDEKRGLGIPTIKDRAMQALVKSALEPYWEAQFEGTSYGFRPGRSAHDAIGRIYTVIIR---KAKYVLDADIAKCFDKINHDYLLSKVDCPQVVKRTIKQWL
730	GC_00000003	core_genes	WH0005	4710	10	196	49	0	0.72438	0.610056	0.662321					K00986	RNA-directed DNA polymerase [EC:2.7.7.49]			COG1403|COG3344	5-methylcytosine-specific restriction endonuclease McrA (McrA)|Retron-type reverse transcriptase (YkfC)	V|X	Defense mechanisms|Mobilome: prophages, transposons	PF00078.30	Reverse transcriptase (RNA-dependent DNA polymerase)	--------------------------------------MSNASINKTTPEWNTINWAKVQRKVFKLQTRIFQAVKSGNKVKAKQLQKLLLKSHYAKLLAIRKVTQDNQGKKTAGVDGKKSLRPNQRLKLVNEL-RLKGYKAKALRRVWIPKPGREEKRGLGIPTMKDRVMQALVKSALEPYWEAQFEGTSYGFRPGRSAHDAIERIYTVINS---KAKYVLDADMAKCFDKINHDHLLSKVDCSYNIKRIIKQWL
731	GC_00000003	core_genes	WH0005	348	10	196	49	0	0.72438	0.610056	0.662321					K00986	RNA-directed DNA polymerase [EC:2.7.7.49]			COG1403|COG3344	5-methylcytosine-specific restriction endonuclease McrA (McrA)|Retron-type reverse transcriptase (YkfC)	V|X	Defense mechanisms|Mobilome: prophages, transposons	PF00078.30	Reverse transcriptase (RNA-dependent DNA polymerase)	--------------------------------------MSNASITKTTPEWNTINWGKVQRKVFKLQKRIFQAVKSGNKVKAKKLQKLLLKSHYAKLLAIRKVTQDNQGKKTAGIDGIKALRPNQRVKLVNEL-TLKGYKAKALRRVWIPKPGRDEKRGLGIPTMKDRAMQALVKSALEPYWEAQFEETSYGFRPGRSTHDAISRIHTTINK---KARYVLDADIAKCFDKINHDYLLSKVDCPYNIKRIIKQWL
732	GC_00000003	core_genes	WH0005	4341	10	196	49	0	0.72438	0.610056	0.662321					K00986	RNA-directed DNA polymerase [EC:2.7.7.49]			COG1403|COG3344	5-methylcytosine-specific restriction endonuclease McrA (McrA)|Retron-type reverse transcriptase (YkfC)	V|X	Defense mechanisms|Mobilome: prophages, transposons	PF00078.30	Reverse transcriptase (RNA-dependent DNA polymerase)	------------------------------------------------------------------------------------------------------MTQDNQGKKTAGVDGKKALRPNQRLKLVKEL-AFKGYKAKALRRVWIPKPGRDEKRGLGIPTIKDRVMQALVKSALEPYWEAQFEGTSYGFRPGRSAHDAIGRIFSTINQ-C--PKYVLDADIAKCFDKINHDYLLSKVECPHNIKRIIKQWL
733	GC_00000003	core_genes	WH0005	3690	10	196	49	0	0.72438	0.610056	0.662321					K00986	RNA-directed DNA polymerase [EC:2.7.7.49]			COG1403|COG3344	5-methylcytosine-specific restriction endonuclease McrA (McrA)|Retron-type reverse transcriptase (YkfC)	V|X	Defense mechanisms|Mobilome: prophages, transposons	PF00078.30	Reverse transcriptase (RNA-dependent DNA polymerase)	---------------------------------------------------------------------------------AKKLQKLLLKSHYAKLLAIRKVTQDNQGKKTAGVDGKKALRPNQRLKIVKEL-TLKGYKAKALRRVWIPKPGRDEKRGLGIPTMKDRVMQALVKSALEPYWEAQFEGTSYGFRPGRSAHDAIGRIYTVINK---RARYVLDADITKCFDKINHDYLLSKVDCPHSINRTIKQWL
734	GC_00000003	core_genes	WH0005	5652	10	196	49	0	0.72438	0.610056	0.662321					K00986	RNA-directed DNA polymerase [EC:2.7.7.49]			COG1403|COG3344	5-methylcytosine-specific restriction endonuclease McrA (McrA)|Retron-type reverse transcriptase (YkfC)	V|X	Defense mechanisms|Mobilome: prophages, transposons	PF00078.30	Reverse transcriptase (RNA-dependent DNA polymerase)	------------------------------------------------------------------------------------------------------------------------------------------------------------------------------------------------------MHDAIGMIYTAINK---KAKYVLDADIAKCFDKINHDYLLSKVDCPYNIKRIIKQWL
735	GC_00000003	core_genes	WH0005	446	10	196	49	0	0.72438	0.610056	0.662321					K00986	RNA-directed DNA polymerase [EC:2.7.7.49]			COG1403|COG3344	5-methylcytosine-specific restriction endonuclease McrA (McrA)|Retron-type reverse transcriptase (YkfC)	V|X	Defense mechanisms|Mobilome: prophages, transposons	PF00078.30	Reverse transcriptase (RNA-dependent DNA polymerase)	---------------------------------------------------------------------------------AKKLQKLLLKSHYAKLLAIRKVTQDNQGKKTAGVDGKKSLRPNQRLKLVKEL-TIKGYKAKALRRVWIPKPGRDEKRGLGIPTMKDRAMQALVKSALEPYWEAQFEGTSYGFRPGRSAHDAIERIFSNIHK---GSKYVLDADIAKCFDKINHDYLLSKVDCPHNIKRIIKQWL
736	GC_00000003	core_genes	WH0005	1375	10	196	49	0	0.72438	0.610056	0.662321					K00986	RNA-directed DNA polymerase [EC:2.7.7.49]			COG1403|COG3344	5-methylcytosine-specific restriction endonuclease McrA (McrA)|Retron-type reverse transcriptase (YkfC)	V|X	Defense mechanisms|Mobilome: prophages, transposons	PF13655.9	N-terminal domain of reverse transcriptase	--------------------------------------MSNASITKTTPEWNTINWGKVQRKVFKLQKRIFQAVRSGNKVKAKKLSSLLLKSHYAKLLAIRKVTQDNQGKKTAGVDGKKALRPNQRLKLAKEL-TLKGYKAKALRRVWIPNHRRVEKRGLGIPTMKDRVMQALVKSALEPYWEAQFEGTSYGFPPGRSAHDAIARIYTVITQ-K--AKYVLDADIAKCFDKINHDYLLSKVDCPHSIKKTIKQWL
737	GC_00000003	core_genes	WH0005	1983	10	196	49	0	0.72438	0.610056	0.662321					K00986	RNA-directed DNA polymerase [EC:2.7.7.49]			COG1403|COG3344	5-methylcytosine-specific restriction endonuclease McrA (McrA)|Retron-type reverse transcriptase (YkfC)	V|X	Defense mechanisms|Mobilome: prophages, transposons	PF00078.30	Reverse transcriptase (RNA-dependent DNA polymerase)	---------------------------------------------------------------------------------------------------MRKVTQDNQGKKTAGIDGKKVIYGYQRLNLVSEI-ESLGYRAKALLRVWIPKPGRDEKRPLGIPTIKDRAMQALVKSALEPYWEAQFEGRSYGFRPGRSTHDAIEQIFNQIRY---KSKFVLDADIAKCFDKINHDYLMSKLDCPSMFKTLIKQWL
738	GC_00000003	core_genes	WH0005	2411	10	196	49	0	0.72438	0.610056	0.662321					K00986	RNA-directed DNA polymerase [EC:2.7.7.49]			COG1403|COG3344	5-methylcytosine-specific restriction endonuclease McrA (McrA)|Retron-type reverse transcriptase (YkfC)	V|X	Defense mechanisms|Mobilome: prophages, transposons	PF00078.30	Reverse transcriptase (RNA-dependent DNA polymerase)	----------------------------------------------------------------------------------------------------------------------KVLRPNQRLKLAKEL-ALKGYKAKALRRVWIPKPGRDEKRGLGIPTMKDRVMQALVKSALEPYWEAQFEGTSYGFRPGKSAHDAISVIFNAINK---KAKYVLDADIAKCFDKINHDYLLSKVDCPYNIKRIIKQWL
739	GC_00000003	core_genes	WH0005	4621	10	196	49	0	0.72438	0.610056	0.662321					K00986	RNA-directed DNA polymerase [EC:2.7.7.49]			COG1403|COG3344	5-methylcytosine-specific restriction endonuclease McrA (McrA)|Retron-type reverse transcriptase (YkfC)	V|X	Defense mechanisms|Mobilome: prophages, transposons	PF00078.30	Reverse transcriptase (RNA-dependent DNA polymerase)	---------------------------------------------------------------------------------------------------------------------------------------------------------------------------------------------------------------------------------------------------------------
740	GC_00000003	core_genes	WH0005	3190	10	196	49	0	0.72438	0.610056	0.662321					K00986	RNA-directed DNA polymerase [EC:2.7.7.49]			COG1403|COG3344	5-methylcytosine-specific restriction endonuclease McrA (McrA)|Retron-type reverse transcriptase (YkfC)	V|X	Defense mechanisms|Mobilome: prophages, transposons	PF13655.9	N-terminal domain of reverse transcriptase	--------------------------------------MSNASITKTTPEWNTINWAKVQRKVFKLQKRIFQAVKSGNKVKAKKLQKLLLKSHYAKLLAIRKVTQDNQGKKTAGVDGKKALRPNQRLKLAKEL-ALKGYKAKALRRVWIPKPGREEKRGLGIPTMKDRVMQALVKSALEPYWEAQFEGTSYGFRPGRSAQDAIQRIYTVINS---KAKYALDADISKCFDKINHDH-------------------
741	GC_00000003	core_genes	WH0005	4340	10	196	49	0	0.72438	0.610056	0.662321					K07451	5-methylcytosine-specific restriction enzyme A [EC:3.1.21.-]			COG1403|COG3344	5-methylcytosine-specific restriction endonuclease McrA (McrA)|Retron-type reverse transcriptase (YkfC)	V|X	Defense mechanisms|Mobilome: prophages, transposons	PF01844.26	HNH endonuclease	---------------------------------------------------------------------------------------------------------------------------------------------------------------------------------------------------------------------------------------------------------------
742	GC_00000003	core_genes	WH0005	4305	10	196	49	0	0.72438	0.610056	0.662321					K07451	5-methylcytosine-specific restriction enzyme A [EC:3.1.21.-]			COG1403|COG3344	5-methylcytosine-specific restriction endonuclease McrA (McrA)|Retron-type reverse transcriptase (YkfC)	V|X	Defense mechanisms|Mobilome: prophages, transposons	PF01844.26	HNH endonuclease	---------------------------------------------------------------------------------------------------------------------------------------------------------------------------------------------------------------------------------------------------------------
743	GC_00000003	core_genes	WH0005	269	10	196	49	0	0.72438	0.610056	0.662321					K00986	RNA-directed DNA polymerase [EC:2.7.7.49]			COG1403|COG3344	5-methylcytosine-specific restriction endonuclease McrA (McrA)|Retron-type reverse transcriptase (YkfC)	V|X	Defense mechanisms|Mobilome: prophages, transposons	PF08388.14	Group II intron, maturase-specific domain	---------------------------------------------------------------------------------------------------------------------------------------------------------------------------------------------------------------------------------------------------------------
744	GC_00000003	core_genes	WH0005	4311	10	196	49	0	0.72438	0.610056	0.662321					K07451	5-methylcytosine-specific restriction enzyme A [EC:3.1.21.-]			COG1403|COG3344	5-methylcytosine-specific restriction endonuclease McrA (McrA)|Retron-type reverse transcriptase (YkfC)	V|X	Defense mechanisms|Mobilome: prophages, transposons	PF01844.26	HNH endonuclease	---------------------------------------------------------------------------------------------------------------------------------------------------------------------------------------------------------------------------------------------------------------
745	GC_00000003	core_genes	WH0005	349	10	196	49	0	0.72438	0.610056	0.662321					K07451	5-methylcytosine-specific restriction enzyme A [EC:3.1.21.-]			COG1403	5-methylcytosine-specific restriction endonuclease McrA (McrA)	V	Defense mechanisms	PF01844.26	HNH endonuclease	---------------------------------------------------------------------------------------------------------------------------------------------------------------------------------------------------------------------------------------------------------------
746	GC_00000003	core_genes	WH0005	4538	10	196	49	0	0.72438	0.610056	0.662321					K00986	RNA-directed DNA polymerase [EC:2.7.7.49]			COG1403|COG3344	5-methylcytosine-specific restriction endonuclease McrA (McrA)|Retron-type reverse transcriptase (YkfC)	V|X	Defense mechanisms|Mobilome: prophages, transposons	PF00078.30	Reverse transcriptase (RNA-dependent DNA polymerase)	-------------------------------------------------------------------------------------------------LAIRKVTQDNQGKKTAGVDGKKALHPNQRIKLVKEL-TLKGYKAKALRRVWIPNHRRDEKRGLGIPTMKDRVMQALVKSALEPYWEAQFEGTSYGFRPGRSAHDAITRIYTAINK---KARYVLDADIAKCFDKINHDYLLSKVDCPHNIKRIIKQWL
747	GC_00000003	core_genes	WH0005	4269	10	196	49	0	0.72438	0.610056	0.662321					K07451	5-methylcytosine-specific restriction enzyme A [EC:3.1.21.-]			COG1403|COG3344	5-methylcytosine-specific restriction endonuclease McrA (McrA)|Retron-type reverse transcriptase (YkfC)	V|X	Defense mechanisms|Mobilome: prophages, transposons	PF01844.26	HNH endonuclease	---------------------------------------------------------------------------------------------------------------------------------------------------------------------------------------------------------------------------------------------------------------
748	GC_00000003	core_genes	WH0005	1373	10	196	49	0	0.72438	0.610056	0.662321															---------------------------------------------------------------------------------------------------------------------------------------------------------------------------------------------------------------------------------------------------------------
749	GC_00000003	core_genes	WH0005	6164	10	196	49	0	0.72438	0.610056	0.662321					K07451	5-methylcytosine-specific restriction enzyme A [EC:3.1.21.-]			COG1403|COG3344	5-methylcytosine-specific restriction endonuclease McrA (McrA)|Retron-type reverse transcriptase (YkfC)	V|X	Defense mechanisms|Mobilome: prophages, transposons	PF01844.26	HNH endonuclease	---------------------------------------------------------------------------------------------------------------------------------------------------------------------------------------------------------------------------------------------------------------
750	GC_00000003	core_genes	WH0005	6163	10	196	49	0	0.72438	0.610056	0.662321					K00986	RNA-directed DNA polymerase [EC:2.7.7.49]			COG1403|COG3344	5-methylcytosine-specific restriction endonuclease McrA (McrA)|Retron-type reverse transcriptase (YkfC)	V|X	Defense mechanisms|Mobilome: prophages, transposons	PF00078.30	Reverse transcriptase (RNA-dependent DNA polymerase)	---------------------------------------------------------------------------------------------------------------------------------------------------------------------------------------------------------------------------------------------------------------
751	GC_00000003	core_genes	WH0005	1508	10	196	49	0	0.72438	0.610056	0.662321					K00986	RNA-directed DNA polymerase [EC:2.7.7.49]			COG1403|COG3344	5-methylcytosine-specific restriction endonuclease McrA (McrA)|Retron-type reverse transcriptase (YkfC)	V|X	Defense mechanisms|Mobilome: prophages, transposons	PF13655.9	N-terminal domain of reverse transcriptase	--------------------------------------MSNASINKTTPEWNTINWAKVQRKVFKLQTRIFQAVKSGNKGKAKKLQKLLLKSHYAKLLAIRKVTQDNQGKKTAGVDGKKALRPNQRLKLVGEL-RLEGYKAKALRRIWIPKPGRVEKRGLGIPTIKDRVMQALVKSALEPYWEAQFEGTSYGFRPGRSAHDAITRIYAVINKK---ARYV-----------------------------------
752	GC_00000003	core_genes	WH0005	2410	10	196	49	0	0.72438	0.610056	0.662321					K07451	5-methylcytosine-specific restriction enzyme A [EC:3.1.21.-]			COG1403|COG3344	5-methylcytosine-specific restriction endonuclease McrA (McrA)|Retron-type reverse transcriptase (YkfC)	V|X	Defense mechanisms|Mobilome: prophages, transposons	PF08388.14	Group II intron, maturase-specific domain	---------------------------------------------------------------------------------------------------------------------------------------------------------------------------------------------------------------------------------------------------------------
753	GC_00000003	core_genes	WH0005	1376	10	196	49	0	0.72438	0.610056	0.662321									COG1403|COG3344	5-methylcytosine-specific restriction endonuclease McrA (McrA)|Retron-type reverse transcriptase (YkfC)	V|X	Defense mechanisms|Mobilome: prophages, transposons			---------------------------------------------------------------------------------------------------------------------------------------------------------------------------------------------------------------------------------------------------------------
754	GC_00000003	core_genes	WH0005	2129	10	196	49	0	0.72438	0.610056	0.662321					K00986	RNA-directed DNA polymerase [EC:2.7.7.49]			COG1403|COG3344	5-methylcytosine-specific restriction endonuclease McrA (McrA)|Retron-type reverse transcriptase (YkfC)	V|X	Defense mechanisms|Mobilome: prophages, transposons	PF00078.30	Reverse transcriptase (RNA-dependent DNA polymerase)	----------------------MPQTDSQQKTVGLILGHESSDDINDQLNWALIEWDDLEKRVYKIQKRIYKASSRDDVRTARRLQKLLISSWSAKCLAVRRVTQDNQGKKTAGVDGVKSLTPKQRFNLINKL--KLGSKVKPTRRVWIPKPGKDEERPLGIPTMYDRALQALVKMALEPEWEAKFEPNSYGFRPGRSCHDAIGAIFLGIRS---KSKYVLDADISKCFDEINHVRLLEKLNTYPTLRRQVRAWL
755	GC_00000003	core_genes	WH0401	4093	10	196	49	0	0.72438	0.610056	0.662321					K00986	RNA-directed DNA polymerase [EC:2.7.7.49]			COG1403|COG3344	5-methylcytosine-specific restriction endonuclease McrA (McrA)|Retron-type reverse transcriptase (YkfC)	V|X	Defense mechanisms|Mobilome: prophages, transposons	PF00078.30	Reverse transcriptase (RNA-dependent DNA polymerase)	--------------------------------------MEKASITKTTNSWNTINWAKVQRKVFKLQKRIFQAVKSGNKVLARKLQKLLFKSYYAKLLAIRQVTKESSLTS-------------------------------------LTKGGRRDVKGAETCAIKDRAMQALVKLALEPYWEAQFEETSYGFRPGRSVHDAIGRILQVIGN---KPKYVLDADIAEWFDKINHDYLLSKVDCPSNIKKIIKQWL
756	GC_00000003	core_genes	WH0401	1056	10	196	49	0	0.72438	0.610056	0.662321					K00986	RNA-directed DNA polymerase [EC:2.7.7.49]			COG1403|COG3344	5-methylcytosine-specific restriction endonuclease McrA (McrA)|Retron-type reverse transcriptase (YkfC)	V|X	Defense mechanisms|Mobilome: prophages, transposons	PF00078.30	Reverse transcriptase (RNA-dependent DNA polymerase)	------------------------------------------------------------------------------------------------------MTQDNQGKKTAGVDGKKALRPNQRLKLVDEL-RLEGYKAKALRRVWIPKPGRDEKRGLGIPTIKDRAMQALVKSALEPYWEAQFEGTSYGFRPGRSAHDAIGRIYTVIIR---KAKYVLDADIAKCFDKINHDYLLSKVDCPQVVKRTIKQWL
757	GC_00000003	core_genes	WH0401	1738	10	196	49	0	0.72438	0.610056	0.662321					K00986	RNA-directed DNA polymerase [EC:2.7.7.49]			COG1403|COG3344	5-methylcytosine-specific restriction endonuclease McrA (McrA)|Retron-type reverse transcriptase (YkfC)	V|X	Defense mechanisms|Mobilome: prophages, transposons	PF00078.30	Reverse transcriptase (RNA-dependent DNA polymerase)	------------------------------------------------------------------------------------------------------------------------------LKLVNEL-RLKGYKAKALRRVWIPKPGREEKRGLGISTMKDRVMQALVKSALEPYWEAQFEGTSYGFRPGRSAHDAIERIYTVINS---KAKYVLDADIAKCFDKINHDHLLSKVDCSYNIKRIIKQWL
758	GC_00000003	core_genes	WH0401	5088	10	196	49	0	0.72438	0.610056	0.662321					K00986	RNA-directed DNA polymerase [EC:2.7.7.49]			COG1403|COG3344	5-methylcytosine-specific restriction endonuclease McrA (McrA)|Retron-type reverse transcriptase (YkfC)	V|X	Defense mechanisms|Mobilome: prophages, transposons	PF00078.30	Reverse transcriptase (RNA-dependent DNA polymerase)	--------------------------------------------------------------------------------------------------------------------------------------------------------------GLGIPTMKDRAMQALVKSALEPYWEAQFEGTSYGFRPGRSAHDAIGRIYSGINQ-CSGGKYVLDADIAKCFDKINHEYLLSKVDCPYLIKRIIKQWL
759	GC_00000003	core_genes	WH0401	2982	10	196	49	0	0.72438	0.610056	0.662321					K00986	RNA-directed DNA polymerase [EC:2.7.7.49]			COG1403|COG3344	5-methylcytosine-specific restriction endonuclease McrA (McrA)|Retron-type reverse transcriptase (YkfC)	V|X	Defense mechanisms|Mobilome: prophages, transposons	PF00078.30	Reverse transcriptase (RNA-dependent DNA polymerase)	------------------------------------------------------------------------------------------------------------------------------------------------------------------------------------------------------MHDAIGMIYTAINK---KAKYVLDADIAKCFDKINHDYLLSKVDCPYNIKRIIKQWL
760	GC_00000003	core_genes	WH0401	1611	10	196	49	0	0.72438	0.610056	0.662321					K00986	RNA-directed DNA polymerase [EC:2.7.7.49]			COG1403|COG3344	5-methylcytosine-specific restriction endonuclease McrA (McrA)|Retron-type reverse transcriptase (YkfC)	V|X	Defense mechanisms|Mobilome: prophages, transposons	PF00078.30	Reverse transcriptase (RNA-dependent DNA polymerase)	---------------------------------------------RLRQNGTQSTGQKSREKCLSFKKRIFQAVKSGNKVKAKQLQKLLLKSHYAKLLAIRKVTQDNQGKKTAGVDGKKALRPNQRLKLVKEL-AFKGYKAKALRRVWIPKPGRDEKRGLGIPTIKDRVMQALVKSALEPYWEAQFEGTSYGFRPGRSAHEAIGRIFSTINQ-C--PKYVLDADIAKCFDKINHDYLLSKVECPHNIKRIIKQWL
761	GC_00000003	core_genes	WH0401	4812	10	196	49	0	0.72438	0.610056	0.662321					K00986	RNA-directed DNA polymerase [EC:2.7.7.49]			COG1403|COG3344	5-methylcytosine-specific restriction endonuclease McrA (McrA)|Retron-type reverse transcriptase (YkfC)	V|X	Defense mechanisms|Mobilome: prophages, transposons	PF00078.30	Reverse transcriptase (RNA-dependent DNA polymerase)	----------------------------------------------------------------------------------------------------------------------------------KEL-ALKGYKAKALRRVWIPKPGRDEKRGLGIPTMKDRVMQALVKSALEPYWEAQFEGTSYGFRPGKSAHDAISVIFNAINK---KAKYVLDADIAKCFDKINHDYLLSKVDCPYNIKRIIKQWL
762	GC_00000003	core_genes	WH0401	3601	10	196	49	0	0.72438	0.610056	0.662321					K00986	RNA-directed DNA polymerase [EC:2.7.7.49]			COG1403|COG3344	5-methylcytosine-specific restriction endonuclease McrA (McrA)|Retron-type reverse transcriptase (YkfC)	V|X	Defense mechanisms|Mobilome: prophages, transposons	PF00078.30	Reverse transcriptase (RNA-dependent DNA polymerase)	---------------------------------------------------------------------------------------------------------------------------------VNEL-RLKGYKAKALRRVWIPKPGRDEKRGLGIPTMKDRAMQALVKSALEPYWEAQFEGTSYGFRPGRSAQDAISRIFLAIKT---NAKYVLDADIAKCFDKINHDYLLSKVDCPHNIKRIIKQWL
763	GC_00000003	core_genes	WH0401	1954	10	196	49	0	0.72438	0.610056	0.662321					K00986	RNA-directed DNA polymerase [EC:2.7.7.49]			COG1403|COG3344	5-methylcytosine-specific restriction endonuclease McrA (McrA)|Retron-type reverse transcriptase (YkfC)	V|X	Defense mechanisms|Mobilome: prophages, transposons	PF00078.30	Reverse transcriptase (RNA-dependent DNA polymerase)	-------------------------------------------------------------------------------------------------------------------------------------------------------PGREEKRGLGIPTMKDRVMQALVKSALEPYWEAQFEGTSYGFRPGRSAHDAITRIYAVINK---KARYVLDADIAKCFDKINHDYLLSKVDCPYNIKRIIKQWL
764	GC_00000003	core_genes	WH0401	3791	10	196	49	0	0.72438	0.610056	0.662321									COG1403|COG3344	5-methylcytosine-specific restriction endonuclease McrA (McrA)|Retron-type reverse transcriptase (YkfC)	V|X	Defense mechanisms|Mobilome: prophages, transposons	PF08388.14	Group II intron, maturase-specific domain	---------------------------------------------------------------------------------------------------------------------------------------------------------------------------------------------------------------------------------------------------------------
765	GC_00000003	core_genes	WH0401	1879	10	196	49	0	0.72438	0.610056	0.662321					K00986	RNA-directed DNA polymerase [EC:2.7.7.49]			COG1403|COG3344	5-methylcytosine-specific restriction endonuclease McrA (McrA)|Retron-type reverse transcriptase (YkfC)	V|X	Defense mechanisms|Mobilome: prophages, transposons	PF00078.30	Reverse transcriptase (RNA-dependent DNA polymerase)	-----------------------------------------------------------------------------------------------------------------------------RIKLVKEL-TLKGYKAKALRRVWIPNHRRDEKRGLGIPTMKDRVMQALVKSALEPYWEAQFEGTSYGFRPGRSAHDAITRIYTAINK---KARYVLDADIAKCFDKINHDYLLSKVDCPHNIKRIIKQWL
766	GC_00000003	core_genes	WH0401	1443	10	196	49	0	0.72438	0.610056	0.662321					K00986	RNA-directed DNA polymerase [EC:2.7.7.49]			COG1403|COG3344	5-methylcytosine-specific restriction endonuclease McrA (McrA)|Retron-type reverse transcriptase (YkfC)	V|X	Defense mechanisms|Mobilome: prophages, transposons	PF00078.30	Reverse transcriptase (RNA-dependent DNA polymerase)	----------------------------------------------------------------------------------------------AKLLAIRKVTQDNQGKKTAGIDGIKALRPNQRVKLVNEL-TLKGYKAKALRRVWIPKPGRDEKRGLGIPTMKDRAMQALVKSALEPYWEAQFEETSYGFRPGRSTHDAISRIHTTINK---KARYVLDADIAKCFDKINHDYLLSKVDCPYNIKRIIKQWL
767	GC_00000003	core_genes	WH0401	1678	10	196	49	0	0.72438	0.610056	0.662321									COG1403|COG3344	5-methylcytosine-specific restriction endonuclease McrA (McrA)|Retron-type reverse transcriptase (YkfC)	V|X	Defense mechanisms|Mobilome: prophages, transposons	PF08388.14	Group II intron, maturase-specific domain	---------------------------------------------------------------------------------------------------------------------------------------------------------------------------------------------------------------------------------------------------------------
768	GC_00000003	core_genes	WH0401	141	10	196	49	0	0.72438	0.610056	0.662321									COG1403|COG3344	5-methylcytosine-specific restriction endonuclease McrA (McrA)|Retron-type reverse transcriptase (YkfC)	V|X	Defense mechanisms|Mobilome: prophages, transposons	PF08388.14	Group II intron, maturase-specific domain	---------------------------------------------------------------------------------------------------------------------------------------------------------------------------------------------------------------------------------------------LSKVQ-------------
769	GC_00000003	core_genes	WH0401	2972	10	196	49	0	0.72438	0.610056	0.662321					K00986	RNA-directed DNA polymerase [EC:2.7.7.49]			COG1403|COG3344	5-methylcytosine-specific restriction endonuclease McrA (McrA)|Retron-type reverse transcriptase (YkfC)	V|X	Defense mechanisms|Mobilome: prophages, transposons	PF00078.30	Reverse transcriptase (RNA-dependent DNA polymerase)	-------------------------------------------------------------------------------------------------------------------------------NLINKL--KLGSKVKPTRRVWIPKPGKDEERPLGIPTMYDRALQALVKMALEPEWEAKFEPNSYGFRPGRSCHDAIGAIFLGIRS---KSKYVLDADISKCFDEINHVRLLEKLNTYPTLRRQVRAWL
770	GC_00000003	core_genes	WH0401	5118	10	196	49	0	0.72438	0.610056	0.662321									COG1403|COG3344	5-methylcytosine-specific restriction endonuclease McrA (McrA)|Retron-type reverse transcriptase (YkfC)	V|X	Defense mechanisms|Mobilome: prophages, transposons	PF13655.9	N-terminal domain of reverse transcriptase	------------MKCKGTSRIKMPQTDSQEKTVGLILGHESSDDINDQLNWALIEWDDLEKRVYKIQKRIYKASSRDDVRTARRLQKLLISSWSAKCLAVRRVTQDNQGKKTAGVDG------------------------------------------------------------------------------------------------------------------------------------------
771	GC_00000003	core_genes	WH0402	2163	10	196	49	0	0.72438	0.610056	0.662321					K00986	RNA-directed DNA polymerase [EC:2.7.7.49]			COG1403|COG3344	5-methylcytosine-specific restriction endonuclease McrA (McrA)|Retron-type reverse transcriptase (YkfC)	V|X	Defense mechanisms|Mobilome: prophages, transposons	PF00078.30	Reverse transcriptase (RNA-dependent DNA polymerase)	--------------------------------------------------------------------------------------------------------------------------------------------------------------------------------------------------PGRSVHDAIGRILQVIGN---KPKYVLDADIAEWFDKINHDYLLSKVDCPSNIKKIIKQWL
772	GC_00000003	core_genes	WH0402	4673	10	196	49	0	0.72438	0.610056	0.662321					K00986	RNA-directed DNA polymerase [EC:2.7.7.49]			COG1403|COG3344	5-methylcytosine-specific restriction endonuclease McrA (McrA)|Retron-type reverse transcriptase (YkfC)	V|X	Defense mechanisms|Mobilome: prophages, transposons	PF00078.30	Reverse transcriptase (RNA-dependent DNA polymerase)	--------------------------------------MSNASITKTTPEWNTINWAKVQRKVFKLQKRIFQAVRSGNKVKAKKLQKLLLKSHYAKLLATRKVTQDNQGKKTAGVDGKKALRPNQRLKLVDEL-RLEGYKAKALRRVWIPKPGRDEKRGLGIPTIKDRAMQALVKSALEPYWEAQFEGTSYGFRPGRSAHDAIGRIYTVIIR---KAKYVLDADIAKCFDKINHDYLLSKVDCPQVVKRTIKQWL
773	GC_00000003	core_genes	WH0402	1734	10	196	49	0	0.72438	0.610056	0.662321					K00986	RNA-directed DNA polymerase [EC:2.7.7.49]			COG1403|COG3344	5-methylcytosine-specific restriction endonuclease McrA (McrA)|Retron-type reverse transcriptase (YkfC)	V|X	Defense mechanisms|Mobilome: prophages, transposons	PF00078.30	Reverse transcriptase (RNA-dependent DNA polymerase)	------------------------------------------------------------------------------------------------------MTQDNQGKKTAGVDGKKALRPNQRLKLVKEL-AFKGYKAKALRRVWIPKPGRDEKRGLGIPTIKDRVMQALVKSALEPYWEAQFEGTSYGFRPGRSAHDAIGRIFSTINQ-C--PKYVLDADIAKCFDKINHDYLLSKVECPHNIKRIIKQWL
774	GC_00000003	core_genes	WH0402	4595	10	196	49	0	0.72438	0.610056	0.662321					K00986	RNA-directed DNA polymerase [EC:2.7.7.49]			COG1403|COG3344	5-methylcytosine-specific restriction endonuclease McrA (McrA)|Retron-type reverse transcriptase (YkfC)	V|X	Defense mechanisms|Mobilome: prophages, transposons	PF00078.30	Reverse transcriptase (RNA-dependent DNA polymerase)	------------------------------------------------------------------------------------------------------------------------------------------------------------------------------------------------------MHDAIGMIYTAINK---KAKYVLDADIAKCFDKINHDYLLSKVDCPYNIKRIIKQWL
775	GC_00000003	core_genes	WH0402	295	10	196	49	0	0.72438	0.610056	0.662321					K00986	RNA-directed DNA polymerase [EC:2.7.7.49]			COG1403|COG3344	5-methylcytosine-specific restriction endonuclease McrA (McrA)|Retron-type reverse transcriptase (YkfC)	V|X	Defense mechanisms|Mobilome: prophages, transposons	PF00078.30	Reverse transcriptase (RNA-dependent DNA polymerase)	--------------------------------------------------------------------------------------------------------------------------------LIKEL-TLKGYKAKALRRVWIPKPGREEKRGLGIPTMKDRAMQALVKSALEPYWEAQFEGTSYGFRPGRSAHDAIGRIYSGINQ-CSGGKYVLDADIAKCFDKINHEYLLSKVDCPYLIKRIIKQWL
776	GC_00000003	core_genes	WH0402	1204	10	196	49	0	0.72438	0.610056	0.662321					K00986	RNA-directed DNA polymerase [EC:2.7.7.49]			COG1403|COG3344	5-methylcytosine-specific restriction endonuclease McrA (McrA)|Retron-type reverse transcriptase (YkfC)	V|X	Defense mechanisms|Mobilome: prophages, transposons	PF00078.30	Reverse transcriptase (RNA-dependent DNA polymerase)	---------------------------------------------------------------------------------------------------------------------------------------------------------------------------------------------------------------------------------------------LSKLDCPNNVKIVIKQWL
777	GC_00000003	core_genes	WH0402	5294	10	196	49	0	0.72438	0.610056	0.662321					K00986	RNA-directed DNA polymerase [EC:2.7.7.49]			COG1403|COG3344	5-methylcytosine-specific restriction endonuclease McrA (McrA)|Retron-type reverse transcriptase (YkfC)	V|X	Defense mechanisms|Mobilome: prophages, transposons	PF13655.9	N-terminal domain of reverse transcriptase	-------------------------------------MNTEKASFKTTNSWNTINWAKVERKVFKLQKQIFQAVKSGQKAKARKLQKLLFKSHYAKLLAVRKVTQDNQGKKTAGIDGKKVIYGYQRLKLVNEL-ESLGYRAKALLRVWIPKPGRDEKRPLGIPTIKDRAMQALVKSALEPYWEAQFEGRSYGFRPGRSTHDAIEQIFNQIRY---KSKFVLDADIAKCFDKINHDYLMSKLDCPSMFKALIKQWL
778	GC_00000003	core_genes	WH0402	709	10	196	49	0	0.72438	0.610056	0.662321					K00986	RNA-directed DNA polymerase [EC:2.7.7.49]			COG1403|COG3344	5-methylcytosine-specific restriction endonuclease McrA (McrA)|Retron-type reverse transcriptase (YkfC)	V|X	Defense mechanisms|Mobilome: prophages, transposons	PF00078.30	Reverse transcriptase (RNA-dependent DNA polymerase)	-----------------------------------------------------------------------------------------------------------------------------------------------------------------------------------------------------SAHDAISVIFNAINK---KAKYVLDADIAKCFDKINHDYLLSKVDCPYNIKRIIKQWL
779	GC_00000003	core_genes	WH0402	6324	10	196	49	0	0.72438	0.610056	0.662321									COG1403|COG3344	5-methylcytosine-specific restriction endonuclease McrA (McrA)|Retron-type reverse transcriptase (YkfC)	V|X	Defense mechanisms|Mobilome: prophages, transposons	PF13655.9	N-terminal domain of reverse transcriptase	--------------------------------------MEKASITKTTNSWNTINWAKVQRKVFKLQKRIFQAVKSGNKVLARKLQKLLFKSYYAKLLAIRQVTKESSLTS-------------------------------------LTKGGRRDVKGAEICAIKDRAMQALVK--------------------------------------------------------------------------------
780	GC_00000003	core_genes	WH0402	1955	10	196	49	0	0.72438	0.610056	0.662321					K00986	RNA-directed DNA polymerase [EC:2.7.7.49]			COG1403|COG3344	5-methylcytosine-specific restriction endonuclease McrA (McrA)|Retron-type reverse transcriptase (YkfC)	V|X	Defense mechanisms|Mobilome: prophages, transposons	PF00078.30	Reverse transcriptase (RNA-dependent DNA polymerase)	--------------------------------------------------------------------------------------------------------------------------------------------------------------------------------------------------PGRSAHDAIARIYTVITQ-K--AKYVLDADIAKCFDKINHDYLLSKVDCPHSIKKTIKQWL
781	GC_00000003	core_genes	WH0402	1550	10	196	49	0	0.72438	0.610056	0.662321					K00986	RNA-directed DNA polymerase [EC:2.7.7.49]			COG1403|COG3344	5-methylcytosine-specific restriction endonuclease McrA (McrA)|Retron-type reverse transcriptase (YkfC)	V|X	Defense mechanisms|Mobilome: prophages, transposons	PF00078.30	Reverse transcriptase (RNA-dependent DNA polymerase)	----------------------------------------------------------------------------------------------------------------------------------------------------------------------------------MLYWEAQFEGTSYGFRPGRSAHDAIERIFSNIHK---GSKYVLDADIAKCFDKINHDYLLSKVDCPHNIKRIIKQWL
782	GC_00000003	core_genes	WH0402	1735	10	196	49	0	0.72438	0.610056	0.662321					K07451	5-methylcytosine-specific restriction enzyme A [EC:3.1.21.-]			COG1403|COG3344	5-methylcytosine-specific restriction endonuclease McrA (McrA)|Retron-type reverse transcriptase (YkfC)	V|X	Defense mechanisms|Mobilome: prophages, transposons	PF01844.26	HNH endonuclease	---------------------------------------------------------------------------------------------------------------------------------------------------------------------------------------------------------------------------------------------------------------
783	GC_00000003	core_genes	WH0402	4240	10	196	49	0	0.72438	0.610056	0.662321					K00986	RNA-directed DNA polymerase [EC:2.7.7.49]			COG1403|COG3344	5-methylcytosine-specific restriction endonuclease McrA (McrA)|Retron-type reverse transcriptase (YkfC)	V|X	Defense mechanisms|Mobilome: prophages, transposons	PF00078.30	Reverse transcriptase (RNA-dependent DNA polymerase)	--------------------------------------------------------------------------------------------------------------------------------------------------------------------------------------------------------DAIERIYTVINS---KAKYVLDADIAKCFDKINHDHLLSKVDCSYNIKRIIKQWL
784	GC_00000003	core_genes	WH0402	4535	10	196	49	0	0.72438	0.610056	0.662321					K00986	RNA-directed DNA polymerase [EC:2.7.7.49]			COG1403|COG3344	5-methylcytosine-specific restriction endonuclease McrA (McrA)|Retron-type reverse transcriptase (YkfC)	V|X	Defense mechanisms|Mobilome: prophages, transposons	PF00078.30	Reverse transcriptase (RNA-dependent DNA polymerase)	--------------------------------------------------------------------------------------------------------------------------------------------------------------------------------------------------------DAIGRIYTVINK---RARYVLDADITKCFDKINHDYLLSKVDCPHSINRTIKQWL
785	GC_00000003	core_genes	WH0402	599	10	196	49	0	0.72438	0.610056	0.662321					K07451	5-methylcytosine-specific restriction enzyme A [EC:3.1.21.-]			COG1403|COG3344	5-methylcytosine-specific restriction endonuclease McrA (McrA)|Retron-type reverse transcriptase (YkfC)	V|X	Defense mechanisms|Mobilome: prophages, transposons	PF01844.26	HNH endonuclease	---------------------------------------------------------------------------------------------------------------------------------------------------------------------------------------------------------------------------------------------------------------
786	GC_00000003	core_genes	WH0402	1689	10	196	49	0	0.72438	0.610056	0.662321					K00986	RNA-directed DNA polymerase [EC:2.7.7.49]			COG1403|COG3344	5-methylcytosine-specific restriction endonuclease McrA (McrA)|Retron-type reverse transcriptase (YkfC)	V|X	Defense mechanisms|Mobilome: prophages, transposons	PF00078.30	Reverse transcriptase (RNA-dependent DNA polymerase)	------------------------------------------------------------------------------------------------------------------------------------------------------------------------------------------------------------------------------------------------------------QWL
787	GC_00000003	core_genes	WH0402	5903	10	196	49	0	0.72438	0.610056	0.662321					K00986	RNA-directed DNA polymerase [EC:2.7.7.49]			COG1403|COG3344	5-methylcytosine-specific restriction endonuclease McrA (McrA)|Retron-type reverse transcriptase (YkfC)	V|X	Defense mechanisms|Mobilome: prophages, transposons	PF00078.30	Reverse transcriptase (RNA-dependent DNA polymerase)	-------------------------------------------------------------------------------------------------------------------------------------------------------------------------------------------------RPGRSAHDAITRIYAVINK---KARYVLDADIAKCFDKINHDYLLSKVDCPYNIKRIIKQWL
788	GC_00000003	core_genes	WH0402	2997	10	196	49	0	0.72438	0.610056	0.662321					K00986	RNA-directed DNA polymerase [EC:2.7.7.49]			COG1403|COG3344	5-methylcytosine-specific restriction endonuclease McrA (McrA)|Retron-type reverse transcriptase (YkfC)	V|X	Defense mechanisms|Mobilome: prophages, transposons	PF00078.30	Reverse transcriptase (RNA-dependent DNA polymerase)	--------------------------------------------------------------------------------------------------------------------------------------------------------------------------------------------------PGRSAHDAITRIYTAINK---KARYVLDADIAKCFDKINHDYLLSKVDCPHNIKRIIKQWL
789	GC_00000003	core_genes	WH0402	296	10	196	49	0	0.72438	0.610056	0.662321					K07451	5-methylcytosine-specific restriction enzyme A [EC:3.1.21.-]			COG1403	5-methylcytosine-specific restriction endonuclease McrA (McrA)	V	Defense mechanisms	PF01844.26	HNH endonuclease	---------------------------------------------------------------------------------------------------------------------------------------------------------------------------------------------------------------------------------------------------------------
790	GC_00000003	core_genes	WH0402	5832	10	196	49	0	0.72438	0.610056	0.662321					K07451	5-methylcytosine-specific restriction enzyme A [EC:3.1.21.-]			COG1403|COG3344	5-methylcytosine-specific restriction endonuclease McrA (McrA)|Retron-type reverse transcriptase (YkfC)	V|X	Defense mechanisms|Mobilome: prophages, transposons	PF01844.26	HNH endonuclease	---------------------------------------------------------------------------------------------------------------------------------------------------------------------------------------------------------------------------------------------------------------
791	GC_00000003	core_genes	WH0402	1405	10	196	49	0	0.72438	0.610056	0.662321					K00986	RNA-directed DNA polymerase [EC:2.7.7.49]			COG1403|COG3344	5-methylcytosine-specific restriction endonuclease McrA (McrA)|Retron-type reverse transcriptase (YkfC)	V|X	Defense mechanisms|Mobilome: prophages, transposons	PF08388.14	Group II intron, maturase-specific domain	---------------------------------------------------------------------------------------------------------------------------------------------------------------------------------------------------------------------------------------------------------------
792	GC_00000003	core_genes	WH0402	3580	10	196	49	0	0.72438	0.610056	0.662321					K00986	RNA-directed DNA polymerase [EC:2.7.7.49]			COG1403|COG3344	5-methylcytosine-specific restriction endonuclease McrA (McrA)|Retron-type reverse transcriptase (YkfC)	V|X	Defense mechanisms|Mobilome: prophages, transposons	PF13655.9	N-terminal domain of reverse transcriptase	--------------------------------------MSNASINKTTPEWNTINWAKVQRKVFKLQTRIFQAVKSGNKGKAKKLQKLLLKSHYAKLLAIRKVTQDNQGKKTAGVDGKKALRPNQRLKLVGEL-RLEGYKAKALRRIWIPKPGRVEKRGLGIPTIKDRVMQALVKSALEPYWEAQFEGTSYGF--------------------------------------------------------------
793	GC_00000003	core_genes	WH0402	1956	10	196	49	0	0.72438	0.610056	0.662321									COG1403|COG3344	5-methylcytosine-specific restriction endonuclease McrA (McrA)|Retron-type reverse transcriptase (YkfC)	V|X	Defense mechanisms|Mobilome: prophages, transposons			---------------------------------------------------------------------------------------------------------------------------------------------------------------------------------------------------------------------------------------------------------------
794	GC_00000003	core_genes	WH0402	710	10	196	49	0	0.72438	0.610056	0.662321									COG1403|COG3344	5-methylcytosine-specific restriction endonuclease McrA (McrA)|Retron-type reverse transcriptase (YkfC)	V|X	Defense mechanisms|Mobilome: prophages, transposons			---------------------------------------------------------------------------------------------------------------------------------------------------------------------------------------------------------------------------------------------------------------
795	GC_00000003	core_genes	WH0402	1389	10	196	49	0	0.72438	0.610056	0.662321					K00986	RNA-directed DNA polymerase [EC:2.7.7.49]			COG1403|COG3344	5-methylcytosine-specific restriction endonuclease McrA (McrA)|Retron-type reverse transcriptase (YkfC)	V|X	Defense mechanisms|Mobilome: prophages, transposons	PF08388.14	Group II intron, maturase-specific domain	---------------------------------------------------------------------------------------------------------------------------------------------------------------------------------------------------------------------------------------------------------------
796	GC_00000003	core_genes	WH0402	6214	10	196	49	0	0.72438	0.610056	0.662321					K00986	RNA-directed DNA polymerase [EC:2.7.7.49]			COG1403|COG3344	5-methylcytosine-specific restriction endonuclease McrA (McrA)|Retron-type reverse transcriptase (YkfC)	V|X	Defense mechanisms|Mobilome: prophages, transposons	PF00078.30	Reverse transcriptase (RNA-dependent DNA polymerase)	----------------------MPQTDSQQKTVGLILGHESSDDINDQLNWALIEWDDLEKRVYKIQKRIYKASSRDDVRTARRLQKLLISSWSAKCLAVRRVTQDNQGKKTAGVDGVKSLTPKQRFNLINKL--KLGSKVKPTRRVWIPKPGKDEERPLGIPTMYDRALQALVKMALEPEWEAKFEPNSYGFRPGRSCHDAIGAIFLGIRS---KSKYVLDADISKCFDEINHVRLLEKLNTYPTLRRQVRAWL
797	GC_00000003	core_genes	WH0402	5978	10	196	49	0	0.72438	0.610056	0.662321									COG1403|COG3344	5-methylcytosine-specific restriction endonuclease McrA (McrA)|Retron-type reverse transcriptase (YkfC)	V|X	Defense mechanisms|Mobilome: prophages, transposons	PF13655.9	N-terminal domain of reverse transcriptase	--------------------------------------MSNASINKTTPEWNTINWAKVQRKVFKLQTRIFQAVKSGNKVKAKQLQKLLLKSHYAKLLAIRKVTQDNQGKKTAGVDGKKSLRPNQRLKLVNEL-RLKGYKAKALRRVWIP---------------------------------------------------------------------------------------------------------
798	GC_00000003	core_genes	WH0402	1406	10	196	49	0	0.72438	0.610056	0.662321									COG1403|COG3344	5-methylcytosine-specific restriction endonuclease McrA (McrA)|Retron-type reverse transcriptase (YkfC)	V|X	Defense mechanisms|Mobilome: prophages, transposons	PF13655.9	N-terminal domain of reverse transcriptase	--------------------------------------------------MGSINWAKVQRKVFKLQTRIFQAVKSGNKVKAKKLSLLLLKSHYAKLLAIRKVTQDNQGKKTAGVDGKKALRPNQRIKLVKEL-TLKGYRAKALRRVWIPKPQK-----------------------------------------------------------------------------------------------------
799	GC_00000003	core_genes	WH8501	549	10	196	49	0	0.72438	0.610056	0.662321					K00986	RNA-directed DNA polymerase [EC:2.7.7.49]			COG1403|COG3344	5-methylcytosine-specific restriction endonuclease McrA (McrA)|Retron-type reverse transcriptase (YkfC)	V|X	Defense mechanisms|Mobilome: prophages, transposons	PF00078.30	Reverse transcriptase (RNA-dependent DNA polymerase)	--------------------------------------MEKASITKTTNSWNTINWAKVQRKVFKLQKRIFQAVKSGNKVLARKLQKLLFKSYYAKLLAIRQVTKESSLTS-------------------------------------LTKGGRRDVKGAEICAIKDRAMQALVKLALEPYWEAQFEETSYGFRPGRSVHDAIGRILQVIGN---KPKYVLDADIAEWFDKINHDYLLSKVDCPSNIKKIIKQWL
800	GC_00000003	core_genes	WH8501	2317	10	196	49	0	0.72438	0.610056	0.662321					K00986	RNA-directed DNA polymerase [EC:2.7.7.49]			COG1403|COG3344	5-methylcytosine-specific restriction endonuclease McrA (McrA)|Retron-type reverse transcriptase (YkfC)	V|X	Defense mechanisms|Mobilome: prophages, transposons	PF00078.30	Reverse transcriptase (RNA-dependent DNA polymerase)	--------------------------------------MSNASITKTTPEWNTINWAKVQRKVFKLQKRIFQAVKSGNKVKAKKLQKLLLKSHYAKLLAIRKVTQDNQGKKTAGVDGKKALHPNQRIKLVKEL-TLKGYKAKALRRVWIPNHRRDEKRGLGIPTMKDRVMQALVKSALEPYWEAQFEGTSYGFRPGRSAHDAITRIYTAINK---KARYVLDADIAKCFDKINHDYLLSKVDCPHNIKRIIKQWL
801	GC_00000003	core_genes	WH8501	6571	10	196	49	0	0.72438	0.610056	0.662321					K00986	RNA-directed DNA polymerase [EC:2.7.7.49]			COG1403|COG3344	5-methylcytosine-specific restriction endonuclease McrA (McrA)|Retron-type reverse transcriptase (YkfC)	V|X	Defense mechanisms|Mobilome: prophages, transposons	PF00078.30	Reverse transcriptase (RNA-dependent DNA polymerase)	--------------------------------------MSNASITKTTPEWNTINWGKVQRKVFKLQKRIFQAVKSGNKVKAKKLQKLLLKSHYAKLLAIRKVTQDNQGKKTAGIDGIKALRPNQRVKLVNEL-TLKGYKAKALRRVWIPKPGRDEKRGLGIPTMKDRAMQALVKSALEPYWEAQFEETSYGFRPGRSTHDAISRIHTTINK---KARYVLDADIAKCFDKINHDYLLSKVDCPYNIKRIIKQWL
802	GC_00000003	core_genes	WH8501	5400	10	196	49	0	0.72438	0.610056	0.662321					K00986	RNA-directed DNA polymerase [EC:2.7.7.49]			COG1403|COG3344	5-methylcytosine-specific restriction endonuclease McrA (McrA)|Retron-type reverse transcriptase (YkfC)	V|X	Defense mechanisms|Mobilome: prophages, transposons	PF00078.30	Reverse transcriptase (RNA-dependent DNA polymerase)	--------------------------------------MSNASITKTTPEWNTINWAKVQRKVFKLQKRIFQAVKSGNKVKAKKLQKLLLKSHYAKLLAIRKVTQDNQGKKTAGVDGIKALRPNQRLKLIKEL-TLKGYKAKALRRVWIPKPGREEKRGLGIPTMKDRAMQALVKSALEPYWEAQFEGTSYGFRPGRSAHDAIGRIYSGINQ-CSGGKYVLDADIAKCFDKINHEYLLSKVDCPYLIKRIIKQWL
803	GC_00000003	core_genes	WH8501	884	10	196	49	0	0.72438	0.610056	0.662321					K00986	RNA-directed DNA polymerase [EC:2.7.7.49]			COG1403|COG3344	5-methylcytosine-specific restriction endonuclease McrA (McrA)|Retron-type reverse transcriptase (YkfC)	V|X	Defense mechanisms|Mobilome: prophages, transposons	PF00078.30	Reverse transcriptase (RNA-dependent DNA polymerase)	--------------------------------------MSNASITKTTPEWNTINWAKVQRKVFKLQKRIFQAVKSGNKVKAKKLQKLLLKSHYAKLLAIRKVTQDNQGKKTAGVDGKKALRPNQRLKLAKEL-ALKGYKAKALRRVWIPKPGREEKRGLGIPTMKDRVMQALVKSALEPYWEAQFEGTSYGFRPGRSAQDAIQRIYTVINS---KAKYALDADISKCFDKINHDHLLSKLDCPNNVKIVIKQWL
804	GC_00000003	core_genes	WH8501	5005	10	196	49	0	0.72438	0.610056	0.662321					K00986	RNA-directed DNA polymerase [EC:2.7.7.49]			COG1403|COG3344	5-methylcytosine-specific restriction endonuclease McrA (McrA)|Retron-type reverse transcriptase (YkfC)	V|X	Defense mechanisms|Mobilome: prophages, transposons	PF00078.30	Reverse transcriptase (RNA-dependent DNA polymerase)	--------------------------------------MSNASITKTTPEWNTINWAKVQRKVFKLQKRIFQAVKSGNKVKAKKLQKLLLKSHYAKLLAIRKVTQDNQGKKTAGVDGKKSLRPNQRLKLVNEL-RLKGYKAKALRRVWIPKPGRDEKRGLGIPTMKDRAMQALVKSALEPYWEAQFEGTSYGFRPGRSAQDAISRIFLAIKT---NAKYVLDADIAKCFDKINHDYLLSKVDCPHNIKRIIKQWL
805	GC_00000003	core_genes	WH8501	3001	10	196	49	0	0.72438	0.610056	0.662321					K00986	RNA-directed DNA polymerase [EC:2.7.7.49]			COG1403|COG3344	5-methylcytosine-specific restriction endonuclease McrA (McrA)|Retron-type reverse transcriptase (YkfC)	V|X	Defense mechanisms|Mobilome: prophages, transposons	PF00078.30	Reverse transcriptase (RNA-dependent DNA polymerase)	--------------------------------------MSNASITKTTPEWNTINWAKVQRKVFKLQKRIFQAVKSGNKVKAKKLQKLLLKSHYAKLLAIRKVTQDNQGKKTAGVDGKKLLRPNQRLKLVNEL-RLKGYKAKALRWVWIPKPGRDEKRGLGIPTMKDRAMQALVKSALEPYWEAQFEGTSYGFRPGRSAQDAISRIFLAIKT---NAKYVLDADIAKCFDKINHDYLLSKVDCPHNIKRIIKQWL
806	GC_00000003	core_genes	WH8501	6219	10	196	49	0	0.72438	0.610056	0.662321					K00986	RNA-directed DNA polymerase [EC:2.7.7.49]			COG1403|COG3344	5-methylcytosine-specific restriction endonuclease McrA (McrA)|Retron-type reverse transcriptase (YkfC)	V|X	Defense mechanisms|Mobilome: prophages, transposons	PF00078.30	Reverse transcriptase (RNA-dependent DNA polymerase)	--------------------------------------MSNASITKTTPEWNTINWAKVQRKVFKLQTRIFQAVKSGNKVKAKQLQKLLLKSHYAKLLAIRKVTQDNQGKKTAGVDGKKSLRPNQRLKLVNEL-RLKGYKAKALRRVWIPKPGREEKRGLGIPTMKDRVMQALVKSALEPYWEAQFEGTSYGFRPGRSAHDAIERIYTVINS---KAKYVLDADIAKCFDKINHDHLLSKVDCSYNIKRIIKQWL
807	GC_00000003	core_genes	WH8501	4200	10	196	49	0	0.72438	0.610056	0.662321					K00986	RNA-directed DNA polymerase [EC:2.7.7.49]			COG1403|COG3344	5-methylcytosine-specific restriction endonuclease McrA (McrA)|Retron-type reverse transcriptase (YkfC)	V|X	Defense mechanisms|Mobilome: prophages, transposons	PF00078.30	Reverse transcriptase (RNA-dependent DNA polymerase)	--------------------------------------MSNASITKTTPEWNTINWAKVQRKVFKLQKRIFQAVKSGNKVKAKKLQKLLLKSHYAKLLAIRKVTQDNQGKKTAGVDGKKSLRPNQRLKLVNEL-RLKGYKAKALRRVWIPKPGRDEKRGLGIPTMKDRAMQALVKSALEPYWEAQFEGTSYGFRPGRSAQDAISRIFLAIKT---NAKYVLDADIAKCFDKINHDYLLSKVDCPHNIKRIIKQWL
808	GC_00000003	core_genes	WH8501	328	10	196	49	0	0.72438	0.610056	0.662321					K00986	RNA-directed DNA polymerase [EC:2.7.7.49]			COG1403|COG3344	5-methylcytosine-specific restriction endonuclease McrA (McrA)|Retron-type reverse transcriptase (YkfC)	V|X	Defense mechanisms|Mobilome: prophages, transposons	PF00078.30	Reverse transcriptase (RNA-dependent DNA polymerase)	--------------------------------------MSNASITKTTPEWNTINWAKVQRKVFKLQKRIFQAVKSGNKVKAKKLQKLLLKSHYAKLLAIRKVTQDNQGKKTAGVDGKKSLRPNQRLKLVNEL-RLKGYKAKALRRVWIPKPGRDEKRGLGIPTMKDRAMQALVKSALEPYWEAQFEGTSYGFRPGRSAQDAISRIFLAIKT---NAKYVLDADIAKCFDKINHDYLLSKVDCPHNIKRIIKQWL
809	GC_00000003	core_genes	WH8501	3638	10	196	49	0	0.72438	0.610056	0.662321					K00986	RNA-directed DNA polymerase [EC:2.7.7.49]			COG1403|COG3344	5-methylcytosine-specific restriction endonuclease McrA (McrA)|Retron-type reverse transcriptase (YkfC)	V|X	Defense mechanisms|Mobilome: prophages, transposons	PF00078.30	Reverse transcriptase (RNA-dependent DNA polymerase)	--------------------------------------MSNASITKTTPEWNTINWAKVQRKVFKLQKRIFQAVKSGNKVKAKKLQKLLLKSHYAKLLAIRKVTQDNQGKKTAGVDGKKALRPNQRLKLAKEL-ALKGYKAKALFQVWIPKPGREEKRGLGIPTMKDRVMQALVKSALEPYWEAQFGGTSYGFRPGRSAQDAIQRIYTVINS---KAKYALDADISKCFDKINHDHLLSKLDCPNNVKIVIKQWL
810	GC_00000003	core_genes	WH8501	5795	10	196	49	0	0.72438	0.610056	0.662321					K00986	RNA-directed DNA polymerase [EC:2.7.7.49]			COG1403|COG3344	5-methylcytosine-specific restriction endonuclease McrA (McrA)|Retron-type reverse transcriptase (YkfC)	V|X	Defense mechanisms|Mobilome: prophages, transposons	PF00078.30	Reverse transcriptase (RNA-dependent DNA polymerase)	--------------------------------------MSNASITKTTPEWNTINWAKVQRKVFKLQKRIFQAVRSGNKVKAKKLQKLLLKSHYAKLLATRKVTQDNQGKKTAGVDGKKALRPNQRLKLVDEL-RLEGYKAKALRRVWIPKPGRDEKRGLGIPTIKDRAMQALVKSALEPYWEAQFEGTSYGFRPGRSAHDAIGRIYTVIIR---KAKYVLDADIAKCFDKINHDYLLSKVDCPQVVKRTIKQWL
811	GC_00000003	core_genes	WH8501	4391	10	196	49	0	0.72438	0.610056	0.662321					K00986	RNA-directed DNA polymerase [EC:2.7.7.49]			COG1403|COG3344	5-methylcytosine-specific restriction endonuclease McrA (McrA)|Retron-type reverse transcriptase (YkfC)	V|X	Defense mechanisms|Mobilome: prophages, transposons	PF00078.30	Reverse transcriptase (RNA-dependent DNA polymerase)	--------------------------------------MSNASINKTTPEWNTINWAKVQRKVFKLQTRIFQAVKSGNKVKAKQLQKLLLKSHYAKLLAIRKVTQDNQGKKTAGVDGKKSLRPNQRLKLVNEL-RLKGYKAKALRRVWIPKPGREEKRGLGIPTMKDRVMQALVKSALEPYWEAQFEGTSYGFRPGRSAHDAIERIYTVINS---KAKYVLDADIAKCFDKINHDHLLSKVDCSYNIKRIIKQWL
812	GC_00000003	core_genes	WH8501	1224	10	196	49	0	0.72438	0.610056	0.662321					K00986	RNA-directed DNA polymerase [EC:2.7.7.49]			COG1403|COG3344	5-methylcytosine-specific restriction endonuclease McrA (McrA)|Retron-type reverse transcriptase (YkfC)	V|X	Defense mechanisms|Mobilome: prophages, transposons	PF00078.30	Reverse transcriptase (RNA-dependent DNA polymerase)	--------------------------------------MSNASITKTTPEWNTINWAKVQRKVFKLQKRIFQAVKSGNKVKAKKLQKLLLKSHYAKLLAIRKVTQDNQGKKTAGVDGKKVLRPNQRLKLAKEL-ALKGYKAKALRRVWIPKPGRDEKRGLGIPTMKDRVMQALVKSALEPYWEAQFEGTSYGFRPGKSAHDAISVIFNAINK---KAKYVLDADIAKCFDKINHDYLLSKVDCPYNIKRIIKQWL
813	GC_00000003	core_genes	WH8501	5721	10	196	49	0	0.72438	0.610056	0.662321					K00986	RNA-directed DNA polymerase [EC:2.7.7.49]			COG1403|COG3344	5-methylcytosine-specific restriction endonuclease McrA (McrA)|Retron-type reverse transcriptase (YkfC)	V|X	Defense mechanisms|Mobilome: prophages, transposons	PF00078.30	Reverse transcriptase (RNA-dependent DNA polymerase)	----------------------------------------------------------------------------------------------------------------MDVRSKKSLRPNQRLKLVKEL-TIKGYKAKALRRVWIPNHRRDEKRGLGIPTMKDRAMQALVKSALEPYWEAQFEGTSYGFRPGRSAHDAIERIFSNIHK---GSKYVLDADIAKCFDKINHDYLLSKVDCPHNIKRIIKQWL
814	GC_00000003	core_genes	WH8501	3959	10	196	49	0	0.72438	0.610056	0.662321					K00986	RNA-directed DNA polymerase [EC:2.7.7.49]			COG1403|COG3344	5-methylcytosine-specific restriction endonuclease McrA (McrA)|Retron-type reverse transcriptase (YkfC)	V|X	Defense mechanisms|Mobilome: prophages, transposons	PF08388.14	Group II intron, maturase-specific domain	---------------------------------------------------------------------------------------------------------------------------------------------------------------------------------------------------------------------------------------------------------------
815	GC_00000003	core_genes	WH8501	3422	10	196	49	0	0.72438	0.610056	0.662321					K00986	RNA-directed DNA polymerase [EC:2.7.7.49]			COG1403|COG3344	5-methylcytosine-specific restriction endonuclease McrA (McrA)|Retron-type reverse transcriptase (YkfC)	V|X	Defense mechanisms|Mobilome: prophages, transposons	PF00078.30	Reverse transcriptase (RNA-dependent DNA polymerase)	-------------------------------------------------------MASVQAEAHK-------------------------------------------------------------------------------------------------------------------------------------TQDAISRIFLAIKT---NAKYVLDADIAKCFDKINHDYLLSKVDCPHNIKRIIKQWL
816	GC_00000003	core_genes	WH8501	607	10	196	49	0	0.72438	0.610056	0.662321					K00986	RNA-directed DNA polymerase [EC:2.7.7.49]			COG1403|COG3344	5-methylcytosine-specific restriction endonuclease McrA (McrA)|Retron-type reverse transcriptase (YkfC)	V|X	Defense mechanisms|Mobilome: prophages, transposons	PF00078.30	Reverse transcriptase (RNA-dependent DNA polymerase)	--------------------------------------------------------------------------------------------------------------------------------------------------------------------MKDRVMQALVKSALEPYWEAQFEGTSYGFRPGRSAQDAIQRIYTVINS---KAKYALDADISKCFDKINHDHLLSKLDCPNNVKIVIKQWL
817	GC_00000003	core_genes	WH8501	3421	10	196	49	0	0.72438	0.610056	0.662321					K00986	RNA-directed DNA polymerase [EC:2.7.7.49]			COG1403|COG3344	5-methylcytosine-specific restriction endonuclease McrA (McrA)|Retron-type reverse transcriptase (YkfC)	V|X	Defense mechanisms|Mobilome: prophages, transposons	PF13655.9	N-terminal domain of reverse transcriptase	--------------------------------------MSNASITKTTPEWNTINWAKVQRKVFKLQKRIFQAVKSGNKVKAKKLQKLLLKSHYAKLLAIRKVTQDNQGKKTAGVDGKKSLRPNQRLKLVNEL-RLKGYKAKALRRVWIPKPGRDEKRGLGIPTMKDRAMQALVKSALEPYWEAQFEGTSYGFRPGRSAQDA-----------------------------------------------------
818	GC_00000003	core_genes	WH8501	5876	10	196	49	0	0.72438	0.610056	0.662321									COG1403|COG3344	5-methylcytosine-specific restriction endonuclease McrA (McrA)|Retron-type reverse transcriptase (YkfC)	V|X	Defense mechanisms|Mobilome: prophages, transposons	PF13655.9	N-terminal domain of reverse transcriptase	--------------------------------------MSNASITKTTPEWNTINWAKVQRKVFKLQKRIFQAVKSGNKVKAKKLQKLLLKSHYAKLLAIRKVTQDNQGKKTAGVDGKKALRPNQRLKLAKEL--------------------------------------------------------------------------------------------------------------------------
819	GC_00000003	core_genes	WH8501	6619	10	196	49	0	0.72438	0.610056	0.662321									COG1403|COG3344	5-methylcytosine-specific restriction endonuclease McrA (McrA)|Retron-type reverse transcriptase (YkfC)	V|X	Defense mechanisms|Mobilome: prophages, transposons	PF13655.9	N-terminal domain of reverse transcriptase	--------------------------------------MSNASITKTTPEWNTINWAKVQRKVFKLQKRIFQAVKSGNKVKAKKLQKLLLKSHYAKLLAIRKVTQDNQGKKTAGVDGKKSLRPNQRLM-------------------------------------------------------------------------------------------------------------------------------
820	GC_00000003	core_genes	WH8501	3960	10	196	49	0	0.72438	0.610056	0.662321					K07451	5-methylcytosine-specific restriction enzyme A [EC:3.1.21.-]			COG1403|COG3344	5-methylcytosine-specific restriction endonuclease McrA (McrA)|Retron-type reverse transcriptase (YkfC)	V|X	Defense mechanisms|Mobilome: prophages, transposons	PF01844.26	HNH endonuclease	---------------------------------------------------------------------------------------------------------------------------------------------------------------------------------------------------------------------------------------------------------------
821	GC_00000003	core_genes	WH8501	6620	10	196	49	0	0.72438	0.610056	0.662321					K00986	RNA-directed DNA polymerase [EC:2.7.7.49]			COG1403|COG3344	5-methylcytosine-specific restriction endonuclease McrA (McrA)|Retron-type reverse transcriptase (YkfC)	V|X	Defense mechanisms|Mobilome: prophages, transposons	PF08388.14	Group II intron, maturase-specific domain	---------------------------------------------------------------------------------------------------------------------------------------------------------------------------------------------------------------------------------------------------------------
822	GC_00000003	core_genes	WH8501	1631	10	196	49	0	0.72438	0.610056	0.662321					K07451	5-methylcytosine-specific restriction enzyme A [EC:3.1.21.-]			COG1403	5-methylcytosine-specific restriction endonuclease McrA (McrA)	V	Defense mechanisms	PF01844.26	HNH endonuclease	---------------------------------------------------------------------------------------------------------------------------------------------------------------------------------------------------------------------------------------------------------------
823	GC_00000003	core_genes	WH8501	5274	10	196	49	0	0.72438	0.610056	0.662321					K07451	5-methylcytosine-specific restriction enzyme A [EC:3.1.21.-]			COG1403	5-methylcytosine-specific restriction endonuclease McrA (McrA)	V	Defense mechanisms	PF01844.26	HNH endonuclease	---------------------------------------------------------------------------------------------------------------------------------------------------------------------------------------------------------------------------------------------------------------
824	GC_00000003	core_genes	WH8501	4996	10	196	49	0	0.72438	0.610056	0.662321					K00986	RNA-directed DNA polymerase [EC:2.7.7.49]			COG1403|COG3344	5-methylcytosine-specific restriction endonuclease McrA (McrA)|Retron-type reverse transcriptase (YkfC)	V|X	Defense mechanisms|Mobilome: prophages, transposons	PF00078.30	Reverse transcriptase (RNA-dependent DNA polymerase)	--------------------------------------------------------------------------------------------------------------------------------------------------------------------MKDRAMQALVKSALEPYWEAQFEGTSYGFRPGRSAQDAISRIFLAIKT---NAKYVLDADIAKCFDKINHDYLLSKVDCPHNIKRIIKQWL
825	GC_00000003	core_genes	WH8501	4915	10	196	49	0	0.72438	0.610056	0.662321					K07451	5-methylcytosine-specific restriction enzyme A [EC:3.1.21.-]			COG1403|COG3344	5-methylcytosine-specific restriction endonuclease McrA (McrA)|Retron-type reverse transcriptase (YkfC)	V|X	Defense mechanisms|Mobilome: prophages, transposons	PF01844.26	HNH endonuclease	---------------------------------------------------------------------------------------------------------------------------------------------------------------------------------------------------------------------------------------------------------------
826	GC_00000003	core_genes	WH8501	1225	10	196	49	0	0.72438	0.610056	0.662321					K07451	5-methylcytosine-specific restriction enzyme A [EC:3.1.21.-]			COG1403|COG3344	5-methylcytosine-specific restriction endonuclease McrA (McrA)|Retron-type reverse transcriptase (YkfC)	V|X	Defense mechanisms|Mobilome: prophages, transposons	PF08388.14	Group II intron, maturase-specific domain	---------------------------------------------------------------------------------------------------------------------------------------------------------------------------------------------------------------------------------------------------------------
[truncated: 57,504 more rows]

## Sheet: S3
key	BG0011	CCY0110	WH0003	WH0005	WH0401	WH0402	WH8501	WH8502	ALANI8	ATCC 51142
BG0011	1	0.872599	0.814692	0.813833	0.81568	0.814688	0.8134	0.815562	0.803209	0.874649
[truncated: 10 more rows]

## Sheet: S4
bin	qseqid	sseqid	slen	qstart	qend	length	mismatch	gapopen	gaps	sseq	stitle	evalue	bitscore
[truncated: 16 more rows]

[truncated: 4 more sheets: S5, S6, S7, S8]
